# Supplementary material for: A comprehensive water buffalo pangenome reveals extensive structural variation linked to population-specific signatures of selection
Source: Gigascience. 2025 Aug 30;14:giaf099. doi: 10.1093/gigascience/giaf099 (PMC12398277; doi:10.1093/gigascience/giaf099)
Supplement: giaf099_Supplemental_Files [file giaf099_supplemental_files.zip]

Archive with 10 entries (10 files):
- SupplementaryFigures1to10.docx
- Table 1_SupplementaryMaterial.xlsx
- Table 2_SupplementaryMaterial.xlsx
- Table 3_SupplementaryMaterial.xlsx
- Table 4_SupplementaryMaterial.xlsx
- Table 5_SupplementaryMaterial.xlsx
- Table 6_SupplementaryMaterial.xlsx
- Table 7_SupplementaryMaterial.xlsx
- Table 8_SupplementaryMaterial.xlsx
- Table 9_SupplementaryMaterial.xlsx
