# Supplementary material for: A comprehensive water buffalo pangenome reveals extensive structural variation linked to population-specific signatures of selection
Source: Gigascience. 2025 Aug 30;14:giaf099. doi: 10.1093/gigascience/giaf099 (PMC12398277; doi:10.1093/gigascience/giaf099)
Supplement: giaf099_Supplemental_Files [file giaf099_supplemental_files.zip › Table 3_SupplementaryMaterial.xlsx]

## Sheet: Sheet1
Chromosome	Extra bases in paths	Reference length
1	12284136	202105980
2	11257771	188952477
3	10437336	175630833
4	9011894	165345888
5	7641201	127681980
6	6828064	120641659
7	8180154	117219835
8	7993432	119769348
9	7378342	110236936
10	6720252	104521508
11	5254512	102289359
12	5439734	106433551
13	5265294	90503546
14	3724436	83509883
15	4832829	82162863
16	6427125	84651441
17	4151655	73313739
18	5542606	65927732
19	4659363	71842292
20	3884106	68863396
21	2573990	60877646
22	3055547	62062344
23	3396060	51760919
24	1925525	42448106

## Sheet: Sheet2
1	CM009840.1	NC_037545.1	202105980	40.5	0
2	CM009841.1	NC_037546.1	188952477	41.5	0
3	CM009842.1	NC_037547.1	175630833	43	0
4	CM009843.1	NC_037548.1	165345888	42	0
5	CM009844.1	NC_037549.1	127681980	43	0
6	CM009845.1	NC_037550.1	120641659	41.5	0
7	CM009846.1	NC_037551.1	117219835	40	0
8	CM009847.1	NC_037552.1	119769348	40.5	0
9	CM009848.1	NC_037553.1	110236936	42	0
10	CM009849.1	NC_037554.1	104521508	40	0
11	CM009850.1	NC_037555.1	102289359	41.5	0
12	CM009851.1	NC_037556.1	106433551	43	0
13	CM009852.1	NC_037557.1	90503546	40.5	0
14	CM009853.1	NC_037558.1	83509883	43.5	0
15	CM009854.1	NC_037559.1	82162863	41	0
16	CM009855.1	NC_037560.1	84651441	41.5	0
17	CM009856.1	NC_037561.1	73313739	42	0
18	CM009857.1	NC_037562.1	65927732	45.5	0
19	CM009858.1	NC_037563.1	71842292	41	0
20	CM009859.1	NC_037564.1	68863396	43	0
21	CM009860.1	NC_037565.1	60877646	43.5	0
22	CM009861.1	NC_037566.1	62062344	41.5	0
23	CM009862.1	NC_037567.1	51760919	42.5	0
24	CM009863.1	NC_037568.1	42448106	47	0
