# Supplementary material for: A comprehensive water buffalo pangenome reveals extensive structural variation linked to population-specific signatures of selection
Source: Gigascience. 2025 Aug 30;14:giaf099. doi: 10.1093/gigascience/giaf099 (PMC12398277; doi:10.1093/gigascience/giaf099)
Supplement: giaf099_Supplemental_Files [file giaf099_supplemental_files.zip › Table 5_SupplementaryMaterial.xlsx]

## Sheet: Sheet1
Breed	Chr	Start	End	Max score	Sub-species	Metric
Banni	1	73639805	73693889	2.01815	River	iHS
Bhadwari	1	10572633	10586370	1.62792	River	iHS
Bhadwari	1	83921144	83937016	1.53043	River	iHS
Bhadwari	1	148536811	148573077	1.56834	River	iHS
Bhadwari	1	191235288	191285663	1.60829	River	iHS
Dehong	1	69863211	69890937	1.71	Swamp	iHS
Dehong	1	91119734	91140185	1.76172	Swamp	iHS
Diandongnan	1	15805200	15809807	1.52149	Swamp	iHS
Diandongnan	1	24276622	24282041	1.95203	Swamp	iHS
Egyptian	1	13630517	13662839	1.53649	River	iHS
Egyptian	1	36259955	36265801	1.66068	River	iHS
Egyptian	1	56131279	56181909	1.55336	River	iHS
Egyptian	1	57249219	57271251	1.61361	River	iHS
Egyptian	1	57828725	57839798	1.59869	River	iHS
Egyptian	1	59717205	59754136	1.71531	River	iHS
Egyptian	1	61388076	61449580	2.27052	River	iHS
Egyptian	1	75051433	75079874	1.55735	River	iHS
Egyptian	1	75910691	75939193	1.83204	River	iHS
Egyptian	1	94617093	94649891	1.61347	River	iHS
Egyptian	1	107648613	107688347	2.15363	River	iHS
Egyptian	1	120531142	120619922	2.32352	River	iHS
Egyptian	1	135479912	135530943	1.69831	River	iHS
Egyptian	1	135531123	135604719	1.77536	River	iHS
Enshi	1	15805113	15810039	1.6566	Swamp	iHS
Gaddi	1	15806238	15807989	1.5276	River	iHS
Gaddi	1	87261937	87266316	1.79816	River	iHS
Gaddi	1	148516169	148573077	2.39008	River	iHS
Gaddi	1	148597423	148670890	1.54045	River	iHS
Guizhou	1	56946733	56962747	1.51816	Swamp	iHS
Haizi	1	44727891	44736697	1.611	Swamp	iHS
Haizi	1	91121547	91140156	1.5239	Swamp	iHS
Italian_Mediterranean	1	79102843	79123496	1.83894	River	iHS
Italian_Mediterranean	1	84946081	84959730	1.65013	River	iHS
Italian_Mediterranean	1	85312272	85334363	1.65191	River	iHS
Jaffrabadi	1	26938688	26982854	2.21002	River	iHS
Jaffrabadi	1	36244363	36267485	2.10183	River	iHS
Jaffrabadi	1	81049036	81096792	1.61322	River	iHS
Jaffrabadi	1	148634588	148683099	2.1357	River	iHS
Jaffrabadi	1	167438322	167484568	1.58122	River	iHS
Murrah	1	49103564	49119822	1.53217	River	iHS
Murrah	1	57387630	57418943	1.87515	River	iHS
Murrah	1	61844754	61880087	1.6578	River	iHS
Murrah	1	76685596	76754146	1.61429	River	iHS
Murrah	1	120538168	120615252	2.03939	River	iHS
Murrah	1	135980339	135997577	1.85462	River	iHS
Murrah	1	157175450	157245539	1.70355	River	iHS
Murrah	1	167901997	167964301	1.93963	River	iHS
Murrah	1	167987897	168082108	1.94591	River	iHS
Murrah	1	168191299	168222459	1.89078	River	iHS
Murrah	1	168276999	168304072	1.54222	River	iHS
Northeast_Bangladesh	1	24738427	24754067	1.51804	Swamp	iHS
Northeast_Bangladesh	1	24850002	24879573	1.52172	Swamp	iHS
Northeast_Bangladesh	1	69865889	69882316	1.6674	Swamp	iHS
Northeast_Bangladesh	1	149918827	149946069	1.52029	Swamp	iHS
Shanghai	1	63744395	63784642	1.58909	Swamp	iHS
Shanghai	1	69860239	69891512	2.43938	Swamp	iHS
South_Bangladesh	1	2281496	2298823	1.58251	River	iHS
South_Bangladesh	1	36129873	36195340	1.53054	River	iHS
South_Bangladesh	1	61378202	61449500	1.67189	River	iHS
South_Bangladesh	1	62417721	62429566	1.78314	River	iHS
South_Bangladesh	1	67094165	67143230	1.5806	River	iHS
South_Bangladesh	1	70479880	70484781	1.54378	River	iHS
South_Bangladesh	1	148642513	148668728	1.63026	River	iHS
South_Bangladesh	1	150152809	150191159	1.6222	River	iHS
South_Bangladesh	1	194865976	194882813	1.59196	River	iHS
South_Bangladesh	1	199265725	199290358	2.09212	River	iHS
Surti	1	67187775	67231623	2.14541	River	iHS
Surti	1	148500130	148512072	1.75035	River	iHS
Surti	1	148619467	148671745	1.74214	River	iHS
Teral	1	76790207	76809561	1.73692	River	iHS
Teral	1	109312804	109328473	1.89059	River	iHS
Teral	1	178192139	178220240	1.60261	River	iHS
Thailand	1	24274081	24282038	1.9194	Swamp	iHS
Thailand	1	57861482	57895440	1.94531	Swamp	iHS
Thailand	1	96511040	96522713	1.70754	Swamp	iHS
Thailand	1	104939840	104956068	1.59957	Swamp	iHS
Thailand	1	182060475	182083676	1.53244	Swamp	iHS
Vietnam	1	13894880	13935070	1.50549	Swamp	iHS
Vietnam	1	45255809	45261274	1.70436	Swamp	iHS
Vietnam	1	56946703	56964256	1.70896	Swamp	iHS
Vietnam	1	96510577	96522966	1.53296	Swamp	iHS
Wenzhou	1	13886922	13912437	1.51312	Swamp	iHS
Wenzhou	1	24277850	24282038	1.72249	Swamp	iHS
Wenzhou	1	69863876	69889851	1.58867	Swamp	iHS
Yanjin	1	44731255	44769545	1.94376	Swamp	iHS
Yanjin	1	158712775	158719685	1.52366	Swamp	iHS
Banni	10	90422909	90448436	2.24809	River	iHS
Bhadwari	10	4604854	4624555	1.63161	River	iHS
Bhadwari	10	33581047	33593509	1.55043	River	iHS
Bhadwari	10	52911320	52997899	1.56637	River	iHS
Bhadwari	10	57051321	57076999	1.83876	River	iHS
Bhadwari	10	100914210	100942810	2.00481	River	iHS
Chinese_swamp	10	100619871	100631550	2.1186	Swamp	iHS
Dehong	10	56582417	56644208	1.58352	Swamp	iHS
Egyptian	10	10691978	10770776	1.9463	River	iHS
Egyptian	10	87431518	87481979	2.07326	River	iHS
Egyptian	10	98392536	98424968	1.84281	River	iHS
Enshi	10	91668175	91681538	1.53282	Swamp	iHS
Italian_Mediterranean	10	24173303	24211020	1.94145	River	iHS
Italian_Mediterranean	10	64639952	64680323	1.63333	River	iHS
Jaffrabadi	10	90422874	90431543	1.7953	River	iHS
Laos	10	100617281	100632370	2.80012	Swamp	iHS
Murrah	10	8277155	8290728	1.83521	River	iHS
Murrah	10	29034316	29065910	1.56258	River	iHS
Murrah	10	101699409	101716112	2.00335	River	iHS
Murrah	10	101774647	101839189	1.66024	River	iHS
Murrah	10	101840458	101898569	1.55182	River	iHS
Northeast_Bangladesh	10	84808242	84838064	1.53106	Swamp	iHS
Northeast_Bangladesh	10	100614832	100638539	2.79519	Swamp	iHS
Shanghai	10	100617352	100632543	2.66323	Swamp	iHS
South_Bangladesh	10	8100489	8141732	1.5684	River	iHS
South_Bangladesh	10	8364026	8411110	1.6253	River	iHS
South_Bangladesh	10	90844126	90863278	1.57894	River	iHS
Sulawesi	10	101681705	101709009	1.82482	Swamp	iHS
Surti	10	57050414	57077547	1.52119	River	iHS
Surti	10	90422874	90444614	1.78047	River	iHS
Surti	10	95995547	95996188	1.51359	River	iHS
Teral	10	90340027	90356639	1.54818	River	iHS
Thailand	10	98632411	98641392	1.50927	Swamp	iHS
Thailand	10	102025314	102038688	1.70414	Swamp	iHS
West_Nusa_Tenggara	10	89546691	89558304	1.57941	Swamp	iHS
Xinfeng	10	90424658	90433799	1.63367	Swamp	iHS
Banni	11	63760022	63793586	1.519	River	iHS
Bhadwari	11	98884283	98965619	1.89531	River	iHS
Chinese_swamp	11	61872787	61886500	1.65921	Swamp	iHS
Chinese_swamp	11	100063027	100083779	1.81869	Swamp	iHS
Guizhou	11	62195061	62208312	1.86003	Swamp	iHS
Italian_Mediterranean	11	8410074	8433732	1.51269	River	iHS
Italian_Mediterranean	11	71623731	71669969	1.55766	River	iHS
Northeast_Bangladesh	11	33911976	33950572	1.50666	Swamp	iHS
South_Bangladesh	11	5444403	5471310	1.6775	River	iHS
South_Bangladesh	11	75993434	75999069	1.51619	River	iHS
South_Bangladesh	11	85540801	85594517	1.68863	River	iHS
Sulawesi	11	27355433	27402926	1.60758	Swamp	iHS
Sulawesi	11	78729768	78732791	1.63665	Swamp	iHS
Teral	11	21879718	21891449	1.52241	River	iHS
Teral	11	63759306	63792871	2.03392	River	iHS
Thailand	11	39910354	39917569	1.58978	Swamp	iHS
Bhadwari	12	61288129	61340835	1.62897	River	iHS
Diandongnan	12	93486324	93490601	1.54463	Swamp	iHS
Egyptian	12	51887490	51903085	1.51769	River	iHS
Egyptian	12	62398015	62435018	1.70654	River	iHS
Egyptian	12	62442455	62458818	1.51338	River	iHS
Egyptian	12	93370696	93375622	1.59441	River	iHS
Gaddi	12	93370696	93375708	2.06242	River	iHS
Guizhou	12	105943344	105994226	1.87418	Swamp	iHS
Italian_Mediterranean	12	18598558	18600408	1.66092	River	iHS
Italian_Mediterranean	12	33440137	33505086	2.13643	River	iHS
Italian_Mediterranean	12	93370858	93375708	1.63247	River	iHS
Murrah	12	53958298	54007918	1.63115	River	iHS
Northeast_Bangladesh	12	42202876	42217946	1.57979	Swamp	iHS
Teral	12	34729776	34753704	1.69703	River	iHS
Banni	13	29669874	29676004	1.63369	River	iHS
Banni	13	32696705	32723395	2.21171	River	iHS
Banni	13	32724395	32758640	2.23438	River	iHS
Banni	13	32781257	32807208	1.74538	River	iHS
Banni	13	89857244	89923908	1.54146	River	iHS
Bhadwari	13	41081719	41114695	1.58656	River	iHS
Bhadwari	13	52822694	52849720	1.50506	River	iHS
Bhadwari	13	70105479	70118083	1.75946	River	iHS
Chinese_swamp	13	27561311	27570232	1.58538	Swamp	iHS
Chinese_swamp	13	33746270	33762460	3.41802	Swamp	iHS
Chinese_swamp	13	81407825	81416331	1.851	Swamp	iHS
Chinese_swamp	13	89873875	89922130	1.92161	Swamp	iHS
Diandongnan	13	77583549	77620733	1.60579	Swamp	iHS
Diandongnan	13	81400943	81419122	3.21934	Swamp	iHS
Egyptian	13	4998535	5074537	1.78837	River	iHS
Egyptian	13	25432508	25462275	1.58905	River	iHS
Egyptian	13	27935875	28040815	1.54636	River	iHS
Egyptian	13	83640912	83670043	1.67292	River	iHS
Gaddi	13	73029529	73052203	1.8705	River	iHS
Guizhou	13	27244454	27264942	1.64014	Swamp	iHS
Haizi	13	34048403	34116712	1.74594	Swamp	iHS
Italian_Mediterranean	13	25430476	25459804	1.61056	River	iHS
Italian_Mediterranean	13	27936622	28038853	1.53498	River	iHS
Italian_Mediterranean	13	46289009	46420788	1.84018	River	iHS
Italian_Mediterranean	13	88392749	88433523	1.6808	River	iHS
Jaffrabadi	13	45729299	45749605	1.50891	River	iHS
Laos	13	89877087	89922207	2.24493	Swamp	iHS
Murrah	13	12976530	13011743	1.76786	River	iHS
Murrah	13	35895237	36040972	1.72881	River	iHS
Murrah	13	83546045	83561044	1.54361	River	iHS
Northeast_Bangladesh	13	20976564	20982668	1.66834	Swamp	iHS
Northeast_Bangladesh	13	33746899	33762319	1.84703	Swamp	iHS
Northeast_Bangladesh	13	81407625	81416048	1.77492	Swamp	iHS
Northeast_Bangladesh	13	89871928	89923119	3.63923	Swamp	iHS
South_Bangladesh	13	4459426	4486885	1.92084	River	iHS
South_Bangladesh	13	27084420	27114579	1.54591	River	iHS
South_Bangladesh	13	35964248	36000722	1.87109	River	iHS
South_Bangladesh	13	89879360	89919673	1.83285	River	iHS
Surti	13	20558700	20566694	2.49661	River	iHS
Surti	13	49853462	49878018	1.84815	River	iHS
Teral	13	25508248	25547142	1.55753	River	iHS
Teral	13	31537323	31574331	1.58918	River	iHS
Teral	13	88376474	88441989	1.77439	River	iHS
Thailand	13	81403561	81421117	2.11753	Swamp	iHS
Thailand	13	89862536	89953447	1.87258	Swamp	iHS
West_Nusa_Tenggara	13	89429609	89438493	1.9866	Swamp	iHS
Xinfeng	13	20975983	20982350	1.62314	Swamp	iHS
Xinfeng	13	73026638	73055455	1.61762	Swamp	iHS
Xinfeng	13	81404418	81428914	1.72251	Swamp	iHS
Yanjin	13	81400284	81419115	2.11589	Swamp	iHS
Banni	14	9487754	9493158	1.6168	River	iHS
Bhadwari	14	9487833	9493094	1.53546	River	iHS
Egyptian	14	70569932	70615695	1.53432	River	iHS
Egyptian	14	77645490	77671559	1.59073	River	iHS
Gaddi	14	77663434	77746993	1.60991	River	iHS
Italian_Mediterranean	14	68846095	68877354	1.76932	River	iHS
Murrah	14	21072678	21107392	1.74712	River	iHS
Murrah	14	63265571	63277409	1.76714	River	iHS
Murrah	14	63282713	63302505	1.93896	River	iHS
Murrah	14	78091317	78137463	2.21969	River	iHS
Northeast_Bangladesh	14	7169026	7189139	1.56535	Swamp	iHS
Sulawesi	14	6928382	6944733	1.67515	Swamp	iHS
Vietnam	14	77399334	77430103	1.77266	Swamp	iHS
Bhadwari	15	6190804	6215824	1.67487	River	iHS
Egyptian	15	6746387	6770723	1.80753	River	iHS
Egyptian	15	34259557	34284531	1.6084	River	iHS
Egyptian	15	46548695	46590946	1.69804	River	iHS
Egyptian	15	64759802	64773774	1.72458	River	iHS
Italian_Mediterranean	15	67104431	67149676	1.70632	River	iHS
Murrah	15	3500471	3532344	2.15801	River	iHS
South_Bangladesh	15	6186639	6205345	2.02233	River	iHS
Surti	15	40993739	41020703	2.18886	River	iHS
Vietnam	15	56195588	56251784	2.14227	Swamp	iHS
Wenzhou	15	3083418	3090000	1.56288	Swamp	iHS
Banni	16	73410233	73458481	2.4622	River	iHS
Bhadwari	16	81963673	82008982	2.01707	River	iHS
Dehong	16	38954388	38975211	1.66098	Swamp	iHS
Diandongnan	16	34467459	34472897	1.60602	Swamp	iHS
Egyptian	16	12041092	12060141	1.6041	River	iHS
Egyptian	16	51686935	51731230	1.62034	River	iHS
Egyptian	16	73410233	73457460	1.80824	River	iHS
Egyptian	16	80208420	80215895	1.95502	River	iHS
Gaddi	16	72074429	72094750	1.77973	River	iHS
Gaddi	16	82064543	82088524	2.537	River	iHS
Guizhou	16	34468144	34472469	1.60156	Swamp	iHS
Italian_Mediterranean	16	1066146	1083216	1.51258	River	iHS
Italian_Mediterranean	16	72884932	72905709	1.59879	River	iHS
Italian_Mediterranean	16	73560444	73572951	1.79007	River	iHS
Italian_Mediterranean	16	73882953	73916608	2.12965	River	iHS
Laos	16	36734157	36749348	1.65416	Swamp	iHS
Murrah	16	16922148	16983293	1.54822	River	iHS
Murrah	16	36213634	36224032	1.98804	River	iHS
Murrah	16	51688945	51713174	1.82081	River	iHS
Murrah	16	73562879	73573867	1.85044	River	iHS
Murrah	16	81035765	81061898	1.74876	River	iHS
Northeast_Bangladesh	16	14838859	14873770	1.66961	Swamp	iHS
Northeast_Bangladesh	16	80846270	80883357	1.59629	Swamp	iHS
Shanghai	16	25042133	25148858	1.51931	Swamp	iHS
South_Bangladesh	16	12372118	12409102	1.98483	River	iHS
South_Bangladesh	16	20307472	20315314	1.70583	River	iHS
South_Bangladesh	16	39034810	39039134	2.47351	River	iHS
South_Bangladesh	16	73444526	73457430	1.64139	River	iHS
Surti	16	82064434	82089324	2.30791	River	iHS
Teral	16	73563107	73572951	2.00762	River	iHS
Thailand	16	12663477	12679339	1.55806	Swamp	iHS
Thailand	16	34467911	34472815	1.54681	Swamp	iHS
Vietnam	16	20304499	20313634	2.51643	Swamp	iHS
Wenzhou	16	34467364	34472821	1.64747	Swamp	iHS
Xinfeng	16	34467799	34472873	1.79263	Swamp	iHS
Yanjin	16	79424352	79441606	1.80525	Swamp	iHS
Banni	17	58965011	58968620	1.5119	River	iHS
Bhadwari	17	58949960	58969137	2.5294	River	iHS
Egyptian	17	40360882	40403576	1.70313	River	iHS
Egyptian	17	42154327	42202079	1.55045	River	iHS
Egyptian	17	58949960	58969050	1.85421	River	iHS
Gaddi	17	46523851	46530742	1.90821	River	iHS
Gaddi	17	58945406	58973870	2.57908	River	iHS
Guizhou	17	51465346	51476711	1.51223	Swamp	iHS
Murrah	17	6522564	6566786	2.00318	River	iHS
Murrah	17	6652634	6675662	1.69276	River	iHS
Murrah	17	58940492	58973372	2.41171	River	iHS
Northeast_Bangladesh	17	35544227	35572047	1.51061	Swamp	iHS
Northeast_Bangladesh	17	51978048	52003275	1.81455	Swamp	iHS
South_Bangladesh	17	67445659	67521068	1.76772	River	iHS
Sulawesi	17	37388344	37409534	2.04329	Swamp	iHS
Surti	17	41148563	41189601	1.85865	River	iHS
Thailand	17	37392023	37407309	1.55775	Swamp	iHS
Thailand	17	48826767	48848359	1.65217	Swamp	iHS
Vietnam	17	47513453	47538121	2.20175	Swamp	iHS
Banni	18	27382383	27435345	1.70648	River	iHS
Bhadwari	18	372175	379080	1.59201	River	iHS
Egyptian	18	18837530	18905165	2.3057	River	iHS
Egyptian	18	19198834	19226466	1.65187	River	iHS
Haizi	18	369860	379422	1.75922	Swamp	iHS
Murrah	18	11821349	11850697	1.59264	River	iHS
Murrah	18	28381381	28399267	1.52795	River	iHS
Northeast_Bangladesh	18	26696361	26736687	1.54149	Swamp	iHS
Shanghai	18	6213941	6236035	1.79082	Swamp	iHS
South_Bangladesh	18	2714710	2730706	1.60567	River	iHS
South_Bangladesh	18	4579948	4581345	1.74517	River	iHS
South_Bangladesh	18	30508573	30518343	1.54793	River	iHS
Surti	18	4579921	4581344	1.51139	River	iHS
Teral	18	30507121	30518168	1.93731	River	iHS
Thailand	18	6220178	6236383	1.67602	Swamp	iHS
Vietnam	18	57965916	57970688	1.57818	Swamp	iHS
Wenzhou	18	51426147	51429601	2.00142	Swamp	iHS
Xinfeng	18	372397	378260	1.74723	Swamp	iHS
Chinese_swamp	19	47445017	47451648	1.90804	Swamp	iHS
Egyptian	19	10821178	10845934	1.76963	River	iHS
Egyptian	19	43025787	43083680	1.50832	River	iHS
Egyptian	19	43088133	43140975	1.57982	River	iHS
Egyptian	19	68552816	68586316	1.97388	River	iHS
Gaddi	19	15732920	15757017	1.86933	River	iHS
Italian_Mediterranean	19	62901929	62925377	1.52419	River	iHS
Italian_Mediterranean	19	63039339	63081846	1.65312	River	iHS
Italian_Mediterranean	19	68865937	68891917	1.65848	River	iHS
Italian_Mediterranean	19	69400612	69423541	1.58785	River	iHS
Jaffrabadi	19	57640060	57656379	1.55397	River	iHS
Murrah	19	16415383	16428120	1.55187	River	iHS
Murrah	19	43933544	44000768	1.64273	River	iHS
Murrah	19	44008170	44049639	1.68674	River	iHS
Northeast_Bangladesh	19	43330249	43345594	1.96377	Swamp	iHS
Northeast_Bangladesh	19	44168152	44183952	1.50071	Swamp	iHS
Northeast_Bangladesh	19	67933939	67950803	1.56778	Swamp	iHS
South_Bangladesh	19	10816502	10830480	1.68246	River	iHS
Surti	19	70223917	70247416	1.51297	River	iHS
Teral	19	66137506	66163332	1.68034	River	iHS
Vietnam	19	13121415	13146396	2.1445	Swamp	iHS
Bhadwari	2	88242037	88294189	1.58618	River	iHS
Bhadwari	2	91898851	91924104	1.98397	River	iHS
Chinese_swamp	2	178968118	178974857	2.35956	Swamp	iHS
Diandongnan	2	63638675	63707663	1.81067	Swamp	iHS
Egyptian	2	31028108	31052983	1.89045	River	iHS
Egyptian	2	64791237	64798454	1.76259	River	iHS
Egyptian	2	97497517	97544568	1.55656	River	iHS
Egyptian	2	130979593	131064185	1.75951	River	iHS
Enshi	2	178961776	178976914	1.82693	Swamp	iHS
Guizhou	2	110272632	110375402	2.03175	Swamp	iHS
Italian_Mediterranean	2	109808680	109841808	1.62129	River	iHS
Italian_Mediterranean	2	160799327	160829787	1.97969	River	iHS
Jaffrabadi	2	112178941	112193126	1.73013	River	iHS
Murrah	2	109738968	109832709	1.54607	River	iHS
Northeast_Bangladesh	2	63642878	63705635	2.13485	Swamp	iHS
Surti	2	164627023	164677339	1.59943	River	iHS
Thailand	2	26952158	26959887	1.79651	Swamp	iHS
Wenzhou	2	52365158	52425901	2.04455	Swamp	iHS
West_Nusa_Tenggara	2	52368693	52424449	1.57461	Swamp	iHS
Xinfeng	2	71344577	71374826	1.66104	Swamp	iHS
Dehong	20	49398383	49399767	1.64332	Swamp	iHS
Dehong	20	49592819	49596803	2.44138	Swamp	iHS
Diandongnan	20	18580718	18586138	1.51435	Swamp	iHS
Diandongnan	20	49928147	49932347	1.61148	Swamp	iHS
Diandongnan	20	68433954	68474328	2.68551	Swamp	iHS
Enshi	20	49592774	49596595	2.17016	Swamp	iHS
Guizhou	20	18582359	18585711	2.09199	Swamp	iHS
Guizhou	20	49398356	49399788	2.59622	Swamp	iHS
Guizhou	20	49592849	49596639	3.16919	Swamp	iHS
Guizhou	20	49597918	49602639	1.79327	Swamp	iHS
Guizhou	20	49625753	49635457	1.68926	Swamp	iHS
Haizi	20	49596276	49634333	2.32396	Swamp	iHS
Jaffrabadi	20	63652393	63670052	2.34701	River	iHS
Laos	20	68434250	68469558	2.29904	Swamp	iHS
Murrah	20	55779314	55814304	1.54565	River	iHS
Murrah	20	57822852	57863876	1.63037	River	iHS
Murrah	20	68538925	68550277	1.511	River	iHS
Northeast_Bangladesh	20	49398333	49399775	1.79192	Swamp	iHS
Northeast_Bangladesh	20	49592812	49596838	2.52848	Swamp	iHS
Northeast_Bangladesh	20	49597794	49625117	1.69022	Swamp	iHS
Shanghai	20	66051187	66221725	1.62604	Swamp	iHS
South_Bangladesh	20	17061977	17080093	1.54756	River	iHS
South_Bangladesh	20	51160827	51193621	1.56963	River	iHS
South_Bangladesh	20	59456199	59466778	1.54333	River	iHS
South_Bangladesh	20	59964352	59992187	1.69192	River	iHS
South_Bangladesh	20	63653207	63676815	1.53019	River	iHS
South_Bangladesh	20	68539078	68560999	1.50783	River	iHS
Sulawesi	20	68377731	68477180	1.5559	Swamp	iHS
Surti	20	17061094	17082385	3.03519	River	iHS
Surti	20	49904792	49928844	2.26262	River	iHS
Surti	20	62433703	62456063	1.54536	River	iHS
Teral	20	49889616	49893976	1.61673	River	iHS
Teral	20	52897028	52930887	1.68374	River	iHS
Teral	20	68437850	68469245	1.91199	River	iHS
Teral	20	68539401	68563350	1.67946	River	iHS
Thailand	20	49597876	49602622	1.51396	Swamp	iHS
Vietnam	20	18580180	18586266	1.94058	Swamp	iHS
Vietnam	20	49398553	49399788	1.73899	Swamp	iHS
Vietnam	20	49594622	49596640	2.08738	Swamp	iHS
Wenzhou	20	49398514	49399788	1.73075	Swamp	iHS
Wenzhou	20	68424399	68471286	1.68098	Swamp	iHS
Xinfeng	20	68423750	68477538	1.68228	Swamp	iHS
Murrah	21	6890598	6935032	1.85264	River	iHS
South_Bangladesh	21	35318693	35343237	1.61591	River	iHS
Egyptian	22	33885023	33946918	2.21078	River	iHS
Enshi	22	49465940	49472723	1.5929	Swamp	iHS
Gaddi	22	51896382	51914691	1.53384	River	iHS
Gaddi	22	60362528	60377134	1.60152	River	iHS
Italian_Mediterranean	22	5648609	5665347	1.60108	River	iHS
Italian_Mediterranean	22	7620815	7641722	1.53644	River	iHS
Italian_Mediterranean	22	34219922	34258295	1.78307	River	iHS
Murrah	22	14811363	14839635	1.64586	River	iHS
Murrah	22	26273125	26291816	1.53579	River	iHS
Murrah	22	49137493	49195182	1.68886	River	iHS
Murrah	22	49204831	49258222	1.55326	River	iHS
Murrah	22	49295915	49354297	1.78447	River	iHS
Northeast_Bangladesh	22	45664366	45729888	1.59518	Swamp	iHS
Northeast_Bangladesh	22	49690699	49703331	1.72818	Swamp	iHS
South_Bangladesh	22	47074670	47115837	1.52089	River	iHS
Teral	22	48371032	48388752	2.53358	River	iHS
Thailand	22	48371322	48391341	1.58434	Swamp	iHS
Xinfeng	22	49689524	49704289	1.68828	Swamp	iHS
Banni	23	1655313	1673667	2.30246	River	iHS
Chinese_swamp	23	26398561	26410404	1.77488	Swamp	iHS
Diandongnan	23	39834415	39848457	1.57915	Swamp	iHS
Egyptian	23	11828999	11852728	1.86844	River	iHS
Egyptian	23	31946424	31955261	1.82119	River	iHS
Enshi	23	26396166	26411125	2.09777	Swamp	iHS
Enshi	23	50514708	50530784	1.50328	Swamp	iHS
Guizhou	23	50512946	50533851	2.18986	Swamp	iHS
Jaffrabadi	23	1656673	1674043	2.07501	River	iHS
Jaffrabadi	23	50535879	50562175	1.53554	River	iHS
Murrah	23	43267676	43290942	1.65115	River	iHS
Northeast_Bangladesh	23	1656790	1668337	1.97315	Swamp	iHS
South_Bangladesh	23	1657078	1673088	1.59328	River	iHS
Yanjin	23	26395902	26415950	2.15285	Swamp	iHS
Yanjin	23	50516098	50529629	1.68982	Swamp	iHS
Gaddi	24	14637359	14663553	1.5915	River	iHS
Laos	24	34440386	34450666	1.67835	Swamp	iHS
Northeast_Bangladesh	24	14652745	14671662	2.4876	Swamp	iHS
Teral	24	10898407	10918192	1.93116	River	iHS
Banni	3	83397793	83448549	2.01298	River	iHS
Banni	3	138861491	138886850	1.50153	River	iHS
Bhadwari	3	130506409	130524257	1.55026	River	iHS
Bhadwari	3	156113797	156132889	1.57043	River	iHS
Bhadwari	3	158443371	158459575	1.53041	River	iHS
Chinese_swamp	3	54434774	54445157	1.96491	Swamp	iHS
Chinese_swamp	3	85776916	85780860	1.62461	Swamp	iHS
Dehong	3	86190594	86195451	2.39249	Swamp	iHS
Diandongnan	3	156112822	156133032	1.64407	Swamp	iHS
Egyptian	3	82455887	82466654	2.08073	River	iHS
Egyptian	3	130646933	130672253	1.52679	River	iHS
Egyptian	3	134343332	134378404	1.73296	River	iHS
Egyptian	3	134408301	134488569	1.51404	River	iHS
Egyptian	3	134909578	134956245	1.50001	River	iHS
Enshi	3	152971345	152978830	1.91423	Swamp	iHS
Gaddi	3	156110330	156134437	2.38131	River	iHS
Italian_Mediterranean	3	99859085	99885811	1.66831	River	iHS
Italian_Mediterranean	3	170895267	170935112	1.50281	River	iHS
Jaffrabadi	3	74953849	74971728	1.65177	River	iHS
Laos	3	82820480	82830659	2.18767	Swamp	iHS
Murrah	3	30913884	31030132	1.89932	River	iHS
Murrah	3	31031141	31089740	2.63381	River	iHS
Murrah	3	31384424	31461906	2.28333	River	iHS
Murrah	3	37487271	37530587	1.84365	River	iHS
Murrah	3	61081012	61099739	2.16176	River	iHS
Murrah	3	80433330	80456360	1.51526	River	iHS
Murrah	3	82819508	82830450	1.98043	River	iHS
Murrah	3	99904526	99936677	1.62025	River	iHS
Murrah	3	134419705	134441171	1.61091	River	iHS
Murrah	3	155561264	155591652	1.51283	River	iHS
Northeast_Bangladesh	3	138855532	138886369	1.65662	Swamp	iHS
Northeast_Bangladesh	3	143055306	143085232	1.53053	Swamp	iHS
Northeast_Bangladesh	3	152972666	152976774	1.72504	Swamp	iHS
South_Bangladesh	3	33519882	33527693	2.02842	River	iHS
South_Bangladesh	3	54438622	54449903	1.53381	River	iHS
South_Bangladesh	3	74956703	74970072	1.61269	River	iHS
South_Bangladesh	3	118152971	118213497	1.67588	River	iHS
South_Bangladesh	3	167857239	167963620	1.61277	River	iHS
Teral	3	54437349	54449937	1.6699	River	iHS
Teral	3	74488865	74505712	1.91104	River	iHS
Teral	3	74952601	74967096	1.69307	River	iHS
Thailand	3	112840246	112858944	2.13732	Swamp	iHS
Xinfeng	3	54438622	54450103	2.49838	Swamp	iHS
Xinfeng	3	82818911	82829269	1.91749	Swamp	iHS
Yanjin	3	33522513	33527661	2.32357	Swamp	iHS
Banni	4	53427656	53441965	1.92041	River	iHS
Banni	4	58714523	58751616	1.53923	River	iHS
Bhadwari	4	53402799	53441965	2.1966	River	iHS
Bhadwari	4	130569300	130592123	1.57505	River	iHS
Bhadwari	4	154642097	154683120	1.50618	River	iHS
Egyptian	4	81398449	81458925	1.65391	River	iHS
Egyptian	4	85706028	85734872	1.56338	River	iHS
Egyptian	4	87631368	87682441	1.64932	River	iHS
Egyptian	4	154642201	154684397	1.59869	River	iHS
Gaddi	4	60979904	61018722	2.18191	River	iHS
Gaddi	4	132340987	132362664	1.63539	River	iHS
Haizi	4	122212660	122230244	1.52437	Swamp	iHS
Jaffrabadi	4	53429263	53443197	1.51565	River	iHS
Jaffrabadi	4	61324851	61337696	1.50282	River	iHS
Murrah	4	61070094	61075212	1.79628	River	iHS
Murrah	4	105871756	105922760	1.88118	River	iHS
Murrah	4	106506914	106533626	1.69329	River	iHS
Northeast_Bangladesh	4	65195406	65216438	2.13897	Swamp	iHS
Shanghai	4	132773584	132792537	1.71126	Swamp	iHS
South_Bangladesh	4	155637558	155661219	1.54619	River	iHS
Surti	4	80017730	80035221	1.94132	River	iHS
Surti	4	154641465	154684816	1.95378	River	iHS
Teral	4	19578555	19605922	1.5332	River	iHS
Teral	4	154641440	154683268	1.68184	River	iHS
Thailand	4	104837724	104880346	1.57518	Swamp	iHS
Vietnam	4	122213546	122233018	1.51876	Swamp	iHS
Wenzhou	4	130770731	130802575	2.03052	Swamp	iHS
West_Nusa_Tenggara	4	122214358	122233373	1.88701	Swamp	iHS
Xinfeng	4	61324973	61333004	1.74151	Swamp	iHS
Yanjin	4	62491679	62495909	1.53773	Swamp	iHS
Chinese_swamp	5	75134412	75136654	1.60498	Swamp	iHS
Chinese_swamp	5	81525088	81533033	1.87502	Swamp	iHS
Chinese_swamp	5	103882887	103887544	1.91875	Swamp	iHS
Dehong	5	103321056	103326369	1.672	Swamp	iHS
Dehong	5	103882708	103886339	1.57704	Swamp	iHS
Diandongnan	5	75132603	75140351	1.56093	Swamp	iHS
Diandongnan	5	103320090	103326680	2.22663	Swamp	iHS
Egyptian	5	61855693	61890959	1.98022	River	iHS
Egyptian	5	63734294	63782044	1.70455	River	iHS
Enshi	5	75134195	75137987	1.90771	Swamp	iHS
Gaddi	5	103098567	103102842	1.76913	River	iHS
Guizhou	5	113461132	113470973	1.552	Swamp	iHS
Jaffrabadi	5	2410783	2434623	1.88418	River	iHS
Murrah	5	67343521	67359832	1.62586	River	iHS
Murrah	5	101269592	101315465	1.64765	River	iHS
Murrah	5	108675399	108701717	1.51704	River	iHS
Northeast_Bangladesh	5	75132627	75138195	1.82516	Swamp	iHS
Northeast_Bangladesh	5	103320088	103326954	1.55287	Swamp	iHS
South_Bangladesh	5	38924617	39003690	2.47849	River	iHS
South_Bangladesh	5	109245001	109288556	2.04083	River	iHS
South_Bangladesh	5	113462922	113470359	1.53285	River	iHS
South_Bangladesh	5	116138116	116158740	1.8992	River	iHS
Surti	5	74151182	74155942	1.88728	River	iHS
Teral	5	75132772	75139419	1.8801	River	iHS
Teral	5	126423533	126434708	1.58233	River	iHS
Wenzhou	5	103882999	103886459	1.54248	Swamp	iHS
Xinfeng	5	74159647	74169053	1.72294	Swamp	iHS
Xinfeng	5	75223342	75246086	1.60192	Swamp	iHS
Banni	6	16718097	16730576	2.81764	River	iHS
Bhadwari	6	2210066	2289279	1.80391	River	iHS
Bhadwari	6	16717992	16731595	2.00375	River	iHS
Bhadwari	6	17635705	17690923	1.78372	River	iHS
Chinese_swamp	6	17634693	17690962	1.74051	Swamp	iHS
Dehong	6	17634994	17690786	1.79619	Swamp	iHS
Enshi	6	118676530	118686004	1.55814	Swamp	iHS
Gaddi	6	16719041	16730576	1.94854	River	iHS
Italian_Mediterranean	6	3896840	3912322	1.50961	River	iHS
Italian_Mediterranean	6	10641370	10647772	1.54252	River	iHS
Jaffrabadi	6	6838906	6852351	1.8717	River	iHS
Jaffrabadi	6	17110228	17122759	2.35718	River	iHS
Murrah	6	44934028	44985813	1.62938	River	iHS
Murrah	6	61053852	61145284	1.7184	River	iHS
Murrah	6	61164063	61291410	1.98398	River	iHS
Shanghai	6	11628071	11637188	1.77109	Swamp	iHS
South_Bangladesh	6	16719326	16730178	2.10284	River	iHS
South_Bangladesh	6	55735906	55815080	1.76719	River	iHS
Sulawesi	6	40872064	40895918	1.56904	Swamp	iHS
Sulawesi	6	109566274	109587489	1.67237	Swamp	iHS
Surti	6	16718319	16730253	1.87998	River	iHS
Surti	6	89814783	89828784	1.69435	River	iHS
Teral	6	17110200	17124455	2.36799	River	iHS
Teral	6	89813809	89834873	2.13518	River	iHS
Thailand	6	107178936	107200208	2.10796	Swamp	iHS
Vietnam	6	106832667	106876449	1.69914	Swamp	iHS
Xinfeng	6	17634096	17689843	1.85509	Swamp	iHS
Banni	7	63256693	63266082	1.9771	River	iHS
Banni	7	63957546	64011041	1.81005	River	iHS
Banni	7	113496648	113515577	1.66865	River	iHS
Banni	7	115656682	115679967	1.5628	River	iHS
Chinese_swamp	7	65744415	65755049	1.87012	Swamp	iHS
Dehong	7	44558738	44569081	1.79059	Swamp	iHS
Dehong	7	114549896	114592199	1.6139	Swamp	iHS
Diandongnan	7	39102006	39123517	1.5686	Swamp	iHS
Diandongnan	7	97018043	97031096	1.85516	Swamp	iHS
Egyptian	7	17686975	17730818	1.79185	River	iHS
Egyptian	7	106087649	106135031	1.57484	River	iHS
Gaddi	7	21532226	21545720	1.6794	River	iHS
Guizhou	7	65286426	65316236	1.7851	Swamp	iHS
Guizhou	7	66165639	66196511	1.71119	Swamp	iHS
Italian_Mediterranean	7	19106115	19142533	1.69463	River	iHS
Italian_Mediterranean	7	61405347	61416677	1.51423	River	iHS
Italian_Mediterranean	7	96307567	96320311	1.59021	River	iHS
Jaffrabadi	7	37682798	37695875	3.07318	River	iHS
Laos	7	98116760	98150787	2.09224	Swamp	iHS
Murrah	7	21292302	21313791	1.68747	River	iHS
Murrah	7	36763304	36792250	1.64943	River	iHS
Murrah	7	38833254	38859624	2.21863	River	iHS
Murrah	7	62590192	62619528	2.26912	River	iHS
Murrah	7	72507061	72527076	1.99169	River	iHS
Northeast_Bangladesh	7	113495559	113515599	3.65407	Swamp	iHS
Shanghai	7	103491416	103537901	1.59429	Swamp	iHS
South_Bangladesh	7	44098728	44138419	2.3387	River	iHS
South_Bangladesh	7	44144758	44251394	2.10225	River	iHS
South_Bangladesh	7	47355131	47377656	2.24148	River	iHS
South_Bangladesh	7	70241271	70330689	1.73332	River	iHS
Sulawesi	7	74405782	74434762	1.53683	Swamp	iHS
Surti	7	113488616	113515841	3.30051	River	iHS
Teral	7	63963382	63995496	1.58348	River	iHS
Teral	7	103664261	103673293	1.97461	River	iHS
Thailand	7	115418044	115429485	1.55147	Swamp	iHS
West_Nusa_Tenggara	7	96303031	96327317	1.72432	Swamp	iHS
Yanjin	7	39100292	39123660	1.58582	Swamp	iHS
Yanjin	7	111786395	111834229	1.52036	Swamp	iHS
Banni	8	12559100	12587661	1.64905	River	iHS
Banni	8	108468753	108498135	1.74576	River	iHS
Bhadwari	8	14574659	14605270	1.56491	River	iHS
Egyptian	8	35388893	35423308	2.04054	River	iHS
Egyptian	8	75690612	75766245	1.9132	River	iHS
Egyptian	8	75771537	75790779	1.51306	River	iHS
Egyptian	8	78368628	78391302	1.69356	River	iHS
Gaddi	8	6656025	6677408	1.83067	River	iHS
Guizhou	8	83387083	83420608	1.67546	Swamp	iHS
Italian_Mediterranean	8	38811013	38830797	1.97839	River	iHS
Murrah	8	71531259	71616594	1.50577	River	iHS
Northeast_Bangladesh	8	39603099	39634795	1.68585	Swamp	iHS
Northeast_Bangladesh	8	62321217	62353659	1.82083	Swamp	iHS
South_Bangladesh	8	3490305	3506778	1.57014	River	iHS
South_Bangladesh	8	40154548	40183002	1.77831	River	iHS
South_Bangladesh	8	56513481	56567085	1.50734	River	iHS
South_Bangladesh	8	99800399	99824793	1.60487	River	iHS
Sulawesi	8	33860441	33898412	2.03433	Swamp	iHS
Teral	8	22024226	22036548	2.53642	River	iHS
Thailand	8	22033095	22035912	1.52548	Swamp	iHS
Wenzhou	8	33886433	33899038	1.62789	Swamp	iHS
Banni	9	97692560	97702001	1.57385	River	iHS
Banni	9	109450649	109466177	1.80142	River	iHS
Bhadwari	9	2096581	2127484	1.70864	River	iHS
Bhadwari	9	101646810	101662623	1.52204	River	iHS
Chinese_swamp	9	97274416	97279712	1.63738	Swamp	iHS
Egyptian	9	10947305	10963033	1.82311	River	iHS
Egyptian	9	36330340	36341074	1.5685	River	iHS
Egyptian	9	78191066	78221227	2.23914	River	iHS
Egyptian	9	107879995	107889555	1.70959	River	iHS
Egyptian	9	109386274	109409604	1.62358	River	iHS
Haizi	9	97270598	97282165	2.04726	Swamp	iHS
Haizi	9	97287121	97297944	1.69704	Swamp	iHS
Italian_Mediterranean	9	50974080	51023114	1.72978	River	iHS
Italian_Mediterranean	9	109453519	109463886	1.57324	River	iHS
Jaffrabadi	9	64299541	64313209	2.09254	River	iHS
Laos	9	2102602	2131863	1.60854	Swamp	iHS
Murrah	9	12306340	12332999	1.52712	River	iHS
Murrah	9	12440141	12457756	1.54441	River	iHS
Murrah	9	25044140	25083238	1.77516	River	iHS
Murrah	9	25353537	25373083	1.58533	River	iHS
Murrah	9	28345392	28383592	2.18604	River	iHS
Murrah	9	28392135	28442328	1.64659	River	iHS
Murrah	9	36072858	36110000	1.66904	River	iHS
Murrah	9	38409609	38432848	1.89246	River	iHS
Murrah	9	81573067	81594090	1.68235	River	iHS
South_Bangladesh	9	10950425	10964228	1.50526	River	iHS
South_Bangladesh	9	20759255	20778715	1.50961	River	iHS
South_Bangladesh	9	28349590	28371150	1.52401	River	iHS
Sulawesi	9	107074021	107083552	1.50866	Swamp	iHS
Surti	9	107880441	107887783	1.66736	River	iHS
Teral	9	80099501	80119995	1.68447	River	iHS
Vietnam	9	80239324	80263199	1.57519	Swamp	iHS
West_Nusa_Tenggara	9	33248590	33278666	1.83004	Swamp	iHS
Laos	20	34684904	34841073	4.00664	Swamp	iHS
Teral	16	4887143	5124364	4.00638	River	iHS
Bhadwari	16	5918489	6058559	3.93601	River	iHS
Northeast_Bangladesh	24	6814678	6864162	3.87683	Swamp	iHS
Gaddi	20	34683493	34837728	3.7354	River	iHS
Yanjin	2	23014653	23036662	3.7212	Swamp	iHS
Wenzhou	16	4875727	5079653	3.61338	Swamp	iHS
Gaddi	16	5914546	6058402	3.50758	River	iHS
Northeast_Bangladesh	20	34685798	34839829	3.50045	Swamp	iHS
Northeast_Bangladesh	16	6455625	6503394	3.37435	Swamp	iHS
Shanghai	9	97279838	97299390	3.36993	Swamp	iHS
Dehong	6	53968788	54007632	3.36071	Swamp	iHS
Wenzhou	10	63978273	64004201	3.33396	Swamp	iHS
Chinese_swamp	16	4880726	5081352	3.2592	Swamp	iHS
Jaffrabadi	5	102087120	102128773	3.23569	River	iHS
Xinfeng	16	4876306	5079730	3.17965	Swamp	iHS
Jaffrabadi	16	5915060	6067263	3.13708	River	iHS
Shanghai	2	27052981	27055431	3.13409	Swamp	iHS
Haizi	22	217613	276771	3.12498	Swamp	iHS
Jaffrabadi	4	46631964	46693129	3.10765	River	iHS
Gaddi	16	82540776	82573907	3.10374	River	iHS
Bhadwari	13	20882979	20961036	3.04505	River	iHS
Haizi	20	49398409	49592417	3.04027	Swamp	iHS
Surti	16	34553086	34747743	3.01088	River	iHS
Murrah	21	17649840	17772029	2.98289	River	iHS
Northeast_Bangladesh	1	157990248	157998936	2.97056	Swamp	iHS
Dehong	16	4876314	5081175	2.95785	Swamp	iHS
Teral	16	5915060	6067263	2.95773	River	iHS
Wenzhou	9	97281078	97298294	2.95229	Swamp	iHS
Gaddi	24	15512508	15589828	2.95209	River	iHS
Wenzhou	20	34690794	34839406	2.92929	Swamp	iHS
Enshi	16	4878030	5079426	2.92319	Swamp	iHS
Enshi	22	217262	277427	2.91711	Swamp	iHS
Surti	15	719360	727120	2.90101	River	iHS
Guizhou	9	97285392	97298923	2.85286	Swamp	iHS
Wenzhou	19	3491488	3538896	2.84103	Swamp	iHS
Sulawesi	5	102067771	102085976	2.82071	Swamp	iHS
Sulawesi	7	45097972	45118269	2.81518	Swamp	iHS
Enshi	13	20331117	20359305	2.77577	Swamp	iHS
Vietnam	13	20653677	20736153	2.74977	Swamp	iHS
Xinfeng	20	34686151	34841288	2.74778	Swamp	iHS
Jaffrabadi	16	34553330	34743878	2.7348	River	iHS
Xinfeng	6	53982250	54008637	2.70781	Swamp	iHS
Vietnam	9	97283897	97298205	2.70207	Swamp	iHS
Northeast_Bangladesh	24	15512062	15588312	2.69902	Swamp	iHS
Enshi	9	97285375	97298724	2.69628	Swamp	iHS
Bhadwari	4	137002909	137025016	2.66755	River	iHS
Enshi	24	18997354	19003738	2.63561	Swamp	iHS
Guizhou	2	23014686	23037053	2.61532	Swamp	iHS
Teral	22	191480	276879	2.60533	River	iHS
Laos	16	4876365	5074513	2.56486	Swamp	iHS
Bhadwari	9	42221377	42247718	2.54919	River	iHS
Laos	5	102075170	102084779	2.52465	Swamp	iHS
Yanjin	20	34683662	34841073	2.51468	Swamp	iHS
Xinfeng	13	20331071	20356033	2.50409	Swamp	iHS
Italian_Mediterranean	7	45103559	45118005	2.49206	River	iHS
Chinese_swamp	2	23014695	23035726	2.49109	Swamp	iHS
Italian_Mediterranean	21	50010835	50099531	2.48755	River	iHS
Northeast_Bangladesh	11	47735826	47765000	2.47953	Swamp	iHS
South_Bangladesh	13	73750838	73868885	2.47464	River	iHS
Gaddi	12	46887165	46927734	2.45968	River	iHS
South_Bangladesh	5	30742526	30877007	2.44682	River	iHS
Italian_Mediterranean	21	4680953	4709484	2.44207	River	iHS
Bhadwari	9	2137590	2265011	2.4407	River	iHS
Jaffrabadi	6	53967961	53980274	2.41602	River	iHS
Diandongnan	13	19892412	19913881	2.41582	Swamp	iHS
Banni	7	45217434	45255348	2.40193	River	iHS
Banni	10	63979263	64003769	2.39666	River	iHS
Northeast_Bangladesh	5	102073284	102086224	2.39369	Swamp	iHS
Diandongnan	5	102074560	102083183	2.37057	Swamp	iHS
Bhadwari	20	34683478	34837304	2.3669	River	iHS
Murrah	5	102066845	102077200	2.36421	River	iHS
Enshi	6	53979624	54004404	2.35945	Swamp	iHS
Surti	4	53400055	53448000	2.35877	River	iHS
Egyptian	6	11096693	11184386	2.35866	River	iHS
Yanjin	22	222920	276098	2.35215	Swamp	iHS
Teral	21	5337236	5349196	2.34995	River	iHS
Thailand	6	53969151	53980697	2.34254	Swamp	iHS
Italian_Mediterranean	4	13952782	13975288	2.34223	River	iHS
Shanghai	16	4878920	5074288	2.34085	Swamp	iHS
Jaffrabadi	17	43555604	43645346	2.33713	River	iHS
Bhadwari	17	43549936	43655942	2.32947	River	iHS
Egyptian	5	32482520	32561723	2.3255	River	iHS
South_Bangladesh	12	46891931	46919563	2.32087	River	iHS
Dehong	9	97285541	97298185	2.31691	Swamp	iHS
Jaffrabadi	13	1925653	1952033	2.31103	River	iHS
Italian_Mediterranean	4	25464643	25505018	2.31054	River	iHS
Dehong	22	229857	276749	2.3065	Swamp	iHS
South_Bangladesh	10	52212449	52254498	2.2937	River	iHS
West_Nusa_Tenggara	7	45100947	45121016	2.28829	Swamp	iHS
Teral	6	20848903	20862621	2.2805	River	iHS
Egyptian	16	38722313	38723982	2.27206	River	iHS
Gaddi	17	43551800	43649555	2.27199	River	iHS
Shanghai	20	34690930	34839750	2.26977	Swamp	iHS
Haizi	3	15042887	15085337	2.26949	Swamp	iHS
Haizi	15	30972892	30981992	2.25508	Swamp	iHS
Diandongnan	12	105205479	105215386	2.25452	Swamp	iHS
Surti	5	102104364	102127926	2.25422	River	iHS
South_Bangladesh	2	117448386	117521034	2.25331	River	iHS
Haizi	12	26236207	26272253	2.25104	Swamp	iHS
Murrah	19	42498988	42543739	2.24816	River	iHS
Bhadwari	16	38665973	38785621	2.24409	River	iHS
Jaffrabadi	6	53984078	54008902	2.24155	River	iHS
South_Bangladesh	16	14248250	14319856	2.23739	River	iHS
Teral	5	102085997	102104672	2.23118	River	iHS
Italian_Mediterranean	17	43549936	43658982	2.22743	River	iHS
Murrah	17	6986876	7069046	2.22677	River	iHS
Surti	10	20179903	20198660	2.2252	River	iHS
Laos	15	30972921	30981986	2.22262	Swamp	iHS
Murrah	5	16248029	16285326	2.22013	River	iHS
Banni	8	106472621	106516407	2.21942	River	iHS
Bhadwari	5	102127852	102132090	2.21663	River	iHS
Banni	13	20883944	20957182	2.21433	River	iHS
Surti	14	66146979	66189912	2.21126	River	iHS
Northeast_Bangladesh	12	37428588	37485886	2.19994	Swamp	iHS
Northeast_Bangladesh	5	102088711	102130254	2.19159	Swamp	iHS
Italian_Mediterranean	12	928354	1005083	2.18289	River	iHS
Murrah	18	17170295	17348034	2.17952	River	iHS
Dehong	7	55605085	55639950	2.17829	Swamp	iHS
South_Bangladesh	2	117213094	117307665	2.17801	River	iHS
Murrah	23	43897585	44026398	2.17635	River	iHS
Italian_Mediterranean	2	83905196	83956170	2.16338	River	iHS
Haizi	6	53968605	54010470	2.16136	Swamp	iHS
Shanghai	4	62493025	62500596	2.15976	Swamp	iHS
Murrah	12	46669926	46719236	2.15899	River	iHS
South_Bangladesh	16	34553330	34742997	2.15697	River	iHS
Egyptian	19	56260611	56321069	2.15628	River	iHS
Teral	13	20611796	20622915	2.15459	River	iHS
Gaddi	6	20849618	20862552	2.15028	River	iHS
Teral	6	53968668	53980839	2.14508	River	iHS
Yanjin	6	53982250	54008917	2.14364	Swamp	iHS
Shanghai	13	19891867	19894499	2.13248	Swamp	iHS
Italian_Mediterranean	4	122443867	122504251	2.12978	River	iHS
South_Bangladesh	22	4616326	4704224	2.12252	River	iHS
South_Bangladesh	12	57959383	58052699	2.12086	River	iHS
Northeast_Bangladesh	16	38492105	38611776	2.1191	Swamp	iHS
Gaddi	3	15045480	15086153	2.11898	River	iHS
South_Bangladesh	15	22234597	22359635	2.1176	River	iHS
South_Bangladesh	2	22719761	22735407	2.11622	River	iHS
Chinese_swamp	7	45224333	45250385	2.11621	Swamp	iHS
Shanghai	5	115248667	115286311	2.11509	Swamp	iHS
Sulawesi	1	180821798	180837393	2.10977	Swamp	iHS
Laos	6	17254461	17341686	2.10926	Swamp	iHS
Northeast_Bangladesh	7	45225056	45251399	2.10908	Swamp	iHS
Shanghai	9	42222856	42239381	2.10836	Swamp	iHS
Murrah	22	48921363	49005534	2.10744	River	iHS
Shanghai	6	53969027	54008745	2.1037	Swamp	iHS
Banni	15	4984358	5038308	2.10278	River	iHS
Teral	18	57261278	57272818	2.10259	River	iHS
Murrah	2	24041916	24076607	2.10073	River	iHS
Egyptian	5	102106937	102128912	2.09607	River	iHS
Banni	6	20849688	20854426	2.09146	River	iHS
South_Bangladesh	13	73996303	74041812	2.08416	River	iHS
Vietnam	2	23014679	23036157	2.08187	Swamp	iHS
Wenzhou	2	24135460	24384859	2.07929	Swamp	iHS
Murrah	13	35717550	35806316	2.07613	River	iHS
Murrah	6	35528770	35589727	2.07488	River	iHS
Shanghai	24	6772140	6867475	2.07233	Swamp	iHS
Wenzhou	2	23014742	23036157	2.07224	Swamp	iHS
Sulawesi	16	4875371	5071975	2.07197	Swamp	iHS
Diandongnan	7	45107516	45117573	2.07175	Swamp	iHS
Dehong	5	102073270	102085029	2.0686	Swamp	iHS
Jaffrabadi	12	46896312	46919555	2.06714	River	iHS
Italian_Mediterranean	6	102439359	102468262	2.06552	River	iHS
Thailand	1	86583771	86601676	2.05339	Swamp	iHS
Bhadwari	1	38368455	38507922	2.04974	River	iHS
Surti	16	6454965	6503849	2.04927	River	iHS
Xinfeng	10	63978360	64008754	2.04907	Swamp	iHS
Murrah	2	36870985	36928983	2.04333	River	iHS
Banni	23	36314060	36324376	2.03924	River	iHS
Italian_Mediterranean	7	3387264	3490909	2.03788	River	iHS
Egyptian	17	17076699	17100920	2.03695	River	iHS
Egyptian	5	36662187	36691189	2.03382	River	iHS
South_Bangladesh	6	83266201	83373987	2.02955	River	iHS
Thailand	20	49398340	49592046	2.02364	Swamp	iHS
South_Bangladesh	7	47194529	47260003	2.02313	River	iHS
Murrah	2	20192492	20299583	2.0221	River	iHS
Banni	22	27985327	28050286	2.01693	River	iHS
Jaffrabadi	6	21074520	21118728	2.01011	River	iHS
Vietnam	4	118465765	118673903	2.0027	Swamp	iHS
South_Bangladesh	21	21299875	21325421	2.00044	River	iHS
Diandongnan	6	53968788	54009428	1.99926	Swamp	iHS
Murrah	16	34553268	34743878	1.99914	River	iHS
Northeast_Bangladesh	23	50317228	50331660	1.99557	Swamp	iHS
Surti	7	45107682	45119603	1.99295	River	iHS
West_Nusa_Tenggara	2	159474485	159703848	1.98623	Swamp	iHS
South_Bangladesh	5	32523759	32531434	1.98585	River	iHS
South_Bangladesh	22	3015836	3129413	1.98554	River	iHS
Surti	2	125752241	125767635	1.98313	River	iHS
Bhadwari	6	20850855	20862556	1.98313	River	iHS
Chinese_swamp	21	24069689	24079938	1.9817	Swamp	iHS
Jaffrabadi	4	72248757	72639463	1.97922	River	iHS
Thailand	9	86217769	86235313	1.97909	Swamp	iHS
Guizhou	4	157189389	157203567	1.97807	Swamp	iHS
Murrah	17	5882281	5949966	1.97561	River	iHS
Gaddi	8	32674139	32686502	1.97543	River	iHS
Shanghai	10	63979263	64004313	1.97292	Swamp	iHS
Chinese_swamp	6	53983248	54001177	1.97264	Swamp	iHS
Xinfeng	16	82540657	82574266	1.96873	Swamp	iHS
Surti	13	20331541	20356229	1.96815	River	iHS
Jaffrabadi	3	164890979	164896834	1.96714	River	iHS
Sulawesi	1	174707508	174760206	1.96331	Swamp	iHS
South_Bangladesh	4	78376689	78459244	1.9621	River	iHS
Egyptian	21	14131625	14148372	1.96006	River	iHS
South_Bangladesh	12	26634974	26654785	1.95983	River	iHS
Jaffrabadi	23	36313036	36324430	1.95771	River	iHS
Chinese_swamp	21	47621909	47625779	1.95679	Swamp	iHS
Sulawesi	6	41026758	41073975	1.95492	Swamp	iHS
Egyptian	14	72187206	72210900	1.95337	River	iHS
South_Bangladesh	10	8418849	8519046	1.95142	River	iHS
Northeast_Bangladesh	18	60529551	60581680	1.95111	Swamp	iHS
Jaffrabadi	3	126104483	126165116	1.95058	River	iHS
South_Bangladesh	4	24837058	25003919	1.95039	River	iHS
Thailand	9	43789038	43844425	1.94953	Swamp	iHS
South_Bangladesh	16	5918713	6058359	1.94679	River	iHS
Vietnam	5	102070162	102085959	1.94461	Swamp	iHS
South_Bangladesh	3	15048349	15086634	1.94416	River	iHS
South_Bangladesh	1	23709449	23726745	1.944	River	iHS
Banni	18	13851962	14021735	1.94285	River	iHS
Gaddi	6	53970616	53977822	1.94202	River	iHS
Murrah	14	30087225	30100822	1.94174	River	iHS
Bhadwari	18	60965403	61044237	1.94145	River	iHS
Surti	6	9943230	9987403	1.93782	River	iHS
Yanjin	8	80649749	80855409	1.93693	Swamp	iHS
Egyptian	19	56170600	56224508	1.93451	River	iHS
Teral	13	20884008	20954803	1.93177	River	iHS
Italian_Mediterranean	8	105334089	105341582	1.93121	River	iHS
Murrah	6	20839230	20862759	1.93118	River	iHS
Thailand	23	48295936	48325414	1.93098	Swamp	iHS
Sulawesi	17	1131941	1188640	1.93004	Swamp	iHS
Murrah	3	79675141	79728171	1.92774	River	iHS
Guizhou	17	10780871	10806807	1.92486	Swamp	iHS
Italian_Mediterranean	1	119227811	119303878	1.91946	River	iHS
Northeast_Bangladesh	18	57262654	57272307	1.91934	Swamp	iHS
Diandongnan	16	82540776	82574106	1.91414	Swamp	iHS
Teral	16	82541538	82576347	1.91153	River	iHS
Jaffrabadi	22	57824462	57866320	1.91078	River	iHS
Italian_Mediterranean	2	22729542	22735565	1.90944	River	iHS
Murrah	13	13158811	13223310	1.90718	River	iHS
Teral	3	15049793	15086109	1.90278	River	iHS
West_Nusa_Tenggara	9	28523737	28664971	1.90253	Swamp	iHS
Teral	2	24131905	24386057	1.90241	River	iHS
Northeast_Bangladesh	15	68609264	68649014	1.9011	Swamp	iHS
Murrah	6	35453898	35523672	1.9001	River	iHS
Egyptian	20	34903708	34918110	1.89914	River	iHS
Italian_Mediterranean	2	70412422	70463622	1.89831	River	iHS
Banni	9	84133648	84174436	1.89815	River	iHS
Italian_Mediterranean	11	13700409	13747263	1.89501	River	iHS
Northeast_Bangladesh	4	55185252	55197632	1.89443	Swamp	iHS
Teral	8	115760921	115811713	1.89227	River	iHS
Thailand	5	62126210	62144704	1.89179	Swamp	iHS
Yanjin	1	45955741	46128819	1.89113	Swamp	iHS
Jaffrabadi	14	66153420	66185712	1.89046	River	iHS
Bhadwari	3	169141820	169166696	1.89043	River	iHS
Dehong	24	5511552	5515928	1.89017	Swamp	iHS
Thailand	5	37901622	37934509	1.88935	Swamp	iHS
Teral	2	82762927	82772833	1.88873	River	iHS
Xinfeng	4	62491702	62500466	1.8882	Swamp	iHS
Laos	20	49928848	49933440	1.88624	Swamp	iHS
Murrah	7	20345950	20383037	1.8857	River	iHS
Enshi	18	63752514	63758230	1.88495	Swamp	iHS
Teral	10	20179903	20198361	1.88168	River	iHS
Bhadwari	5	97641898	97670045	1.87915	River	iHS
Murrah	21	47614863	47627013	1.87908	River	iHS
Murrah	19	66551209	66573604	1.8776	River	iHS
Vietnam	6	53967973	54002501	1.87731	Swamp	iHS
Italian_Mediterranean	3	5446026	5473327	1.87697	River	iHS
South_Bangladesh	3	161184722	161197518	1.87534	River	iHS
Wenzhou	6	53968474	53978047	1.87373	Swamp	iHS
Banni	4	4077816	4147478	1.87204	River	iHS
Italian_Mediterranean	24	17055841	17127918	1.87155	River	iHS
Murrah	13	35610264	35694411	1.86977	River	iHS
Murrah	11	13232494	13274950	1.86691	River	iHS
Northeast_Bangladesh	6	53968956	54007355	1.86565	Swamp	iHS
South_Bangladesh	14	66664025	66678610	1.86527	River	iHS
Thailand	7	40166335	40193391	1.86431	Swamp	iHS
Egyptian	16	70380051	70660864	1.86294	River	iHS
Thailand	24	6822538	6864015	1.85949	Swamp	iHS
Laos	8	5249657	5278190	1.85869	Swamp	iHS
Banni	17	43553366	43590723	1.85763	River	iHS
Dehong	10	63978321	63987469	1.8558	Swamp	iHS
Teral	5	102128716	102129507	1.8552	River	iHS
Italian_Mediterranean	18	6695983	6804698	1.85435	River	iHS
Murrah	4	75060776	75204079	1.85428	River	iHS
Vietnam	8	64336175	64343985	1.85423	Swamp	iHS
Teral	8	32677073	32694087	1.85394	River	iHS
Chinese_swamp	11	35126772	35138289	1.85383	Swamp	iHS
Thailand	2	7224224	7246506	1.85197	Swamp	iHS
Sulawesi	12	105201441	105214818	1.85104	Swamp	iHS
South_Bangladesh	12	99952841	99993956	1.84891	River	iHS
South_Bangladesh	10	52112134	52201138	1.84884	River	iHS
West_Nusa_Tenggara	2	30082058	30106487	1.84705	Swamp	iHS
Vietnam	10	62043329	62063935	1.84652	Swamp	iHS
Northeast_Bangladesh	9	42224922	42238125	1.84575	Swamp	iHS
Egyptian	1	182512448	182556167	1.84518	River	iHS
Murrah	21	17529681	17635791	1.84394	River	iHS
Egyptian	17	65908967	65967377	1.84356	River	iHS
Enshi	4	16763944	16873922	1.84275	Swamp	iHS
Northeast_Bangladesh	10	63980251	64003648	1.8427	Swamp	iHS
Northeast_Bangladesh	18	6184908	6236685	1.84175	Swamp	iHS
Bhadwari	21	59387708	59554134	1.84063	River	iHS
Northeast_Bangladesh	13	38042893	38047997	1.83913	Swamp	iHS
South_Bangladesh	5	102666223	102678596	1.83836	River	iHS
Laos	6	53981333	54009623	1.83729	Swamp	iHS
Yanjin	10	56353411	56394372	1.83705	Swamp	iHS
Jaffrabadi	6	20769956	20794966	1.83546	River	iHS
Surti	6	20850192	20861040	1.83375	River	iHS
Banni	19	41561167	41580467	1.83289	River	iHS
Murrah	15	52522284	52556377	1.83173	River	iHS
Banni	2	24136036	24383069	1.83163	River	iHS
Wenzhou	5	99093888	99100997	1.82871	Swamp	iHS
Surti	2	30088614	30105328	1.82691	River	iHS
South_Bangladesh	1	117132166	117219559	1.82665	River	iHS
Northeast_Bangladesh	13	4010589	4018922	1.82643	Swamp	iHS
Murrah	11	25086782	25123646	1.8264	River	iHS
Laos	11	16491153	16501862	1.82488	Swamp	iHS
Banni	17	2128695	2496146	1.82365	River	iHS
South_Bangladesh	10	15061240	15081538	1.82175	River	iHS
Italian_Mediterranean	6	101053539	101080522	1.82159	River	iHS
South_Bangladesh	5	49884744	49950863	1.82142	River	iHS
Murrah	4	85691682	85861307	1.82121	River	iHS
Bhadwari	24	18998712	19002811	1.82042	River	iHS
Gaddi	1	150644587	150695108	1.82028	River	iHS
Surti	9	98059845	98070878	1.81904	River	iHS
Murrah	23	15591539	15615993	1.81857	River	iHS
Yanjin	9	97286536	97297936	1.81781	Swamp	iHS
Teral	23	50306380	50337189	1.81363	River	iHS
Murrah	19	25832002	25859314	1.81347	River	iHS
Banni	3	80112950	80213893	1.81218	River	iHS
Murrah	11	58609122	58651711	1.81216	River	iHS
South_Bangladesh	12	26569521	26614466	1.81181	River	iHS
Guizhou	13	77144354	77151739	1.81014	Swamp	iHS
South_Bangladesh	3	28713230	28880704	1.80925	River	iHS
Italian_Mediterranean	10	43642508	43665380	1.80879	River	iHS
Murrah	10	33556078	33566565	1.80799	River	iHS
Thailand	13	20329144	20359352	1.8068	Swamp	iHS
Northeast_Bangladesh	8	32675022	32687942	1.80642	Swamp	iHS
Egyptian	1	101172369	101176010	1.80603	River	iHS
South_Bangladesh	2	1852195	1886947	1.80554	River	iHS
Enshi	3	54021896	54073768	1.80469	Swamp	iHS
Egyptian	7	73445071	73576653	1.80447	River	iHS
Banni	9	97672428	97692556	1.8039	River	iHS
Italian_Mediterranean	5	56645040	56859465	1.80301	River	iHS
Enshi	15	68606800	68651361	1.80291	Swamp	iHS
Laos	9	105480798	105484991	1.80285	Swamp	iHS
Murrah	13	35812103	35892896	1.80278	River	iHS
Murrah	9	50264097	50293732	1.80181	River	iHS
Thailand	2	120308923	120338060	1.80111	Swamp	iHS
Murrah	4	61479496	61524274	1.79454	River	iHS
Thailand	5	117315857	117344386	1.79223	Swamp	iHS
Teral	6	54936962	54947734	1.79209	River	iHS
Shanghai	2	27056041	27074332	1.79161	Swamp	iHS
Thailand	14	43295348	43339356	1.78988	Swamp	iHS
Egyptian	7	3463904	3492410	1.78872	River	iHS
Murrah	18	11499072	11564239	1.78749	River	iHS
Gaddi	1	87233489	87243830	1.78744	River	iHS
Dehong	24	13429128	13451442	1.78414	Swamp	iHS
Egyptian	4	162615947	162649785	1.78093	River	iHS
Shanghai	14	54039038	54173361	1.78066	Swamp	iHS
Sulawesi	2	159468544	159751934	1.78008	Swamp	iHS
South_Bangladesh	12	4465373	4496051	1.77886	River	iHS
South_Bangladesh	16	48971031	49040645	1.77779	River	iHS
Egyptian	18	63418220	63745177	1.77698	River	iHS
Yanjin	1	127288576	127366048	1.77655	Swamp	iHS
Bhadwari	6	21074464	21119891	1.77573	River	iHS
Shanghai	13	20330298	20356208	1.77572	Swamp	iHS
Jaffrabadi	6	20848919	20854465	1.77484	River	iHS
Surti	4	132308924	132368923	1.77344	River	iHS
South_Bangladesh	20	36423302	36486804	1.77101	River	iHS
Vietnam	7	45212155	45255521	1.77093	Swamp	iHS
Haizi	5	102068439	102075450	1.77092	Swamp	iHS
Teral	17	43557198	43584979	1.77082	River	iHS
Haizi	1	157991905	157996153	1.77043	Swamp	iHS
Thailand	13	20653998	20736146	1.769	Swamp	iHS
Haizi	17	72968037	73074409	1.76889	Swamp	iHS
South_Bangladesh	2	116983670	117163848	1.76812	River	iHS
South_Bangladesh	10	7166299	7266501	1.76788	River	iHS
Teral	21	24057283	24087158	1.76772	River	iHS
Yanjin	7	99742854	99757613	1.76767	Swamp	iHS
Murrah	13	36080012	36201658	1.7668	River	iHS
Jaffrabadi	7	108427852	108471482	1.76352	River	iHS
Teral	1	138670803	138705023	1.7626	River	iHS
Chinese_swamp	3	15050944	15087455	1.7624	Swamp	iHS
Italian_Mediterranean	11	87100465	87185725	1.76069	River	iHS
Jaffrabadi	14	72826956	72845030	1.75954	River	iHS
Murrah	1	120742817	120776663	1.75839	River	iHS
South_Bangladesh	2	122447252	122515172	1.75818	River	iHS
Dehong	15	7583322	7591352	1.75706	Swamp	iHS
Murrah	5	102106760	102128773	1.75691	River	iHS
Murrah	3	54009790	54080515	1.75622	River	iHS
Banni	5	113453952	113462783	1.75565	River	iHS
Wenzhou	13	77143967	77151874	1.75542	Swamp	iHS
Northeast_Bangladesh	7	53532789	53563129	1.75465	Swamp	iHS
Dehong	2	119987915	120000121	1.75448	Swamp	iHS
Italian_Mediterranean	17	1399800	1478395	1.75358	River	iHS
Sulawesi	7	79849215	80218674	1.75311	Swamp	iHS
Bhadwari	16	34552709	34744012	1.75267	River	iHS
Jaffrabadi	16	37735937	37809656	1.74762	River	iHS
Egyptian	17	40648039	40701817	1.74685	River	iHS
Laos	10	12131982	12149291	1.74671	Swamp	iHS
Vietnam	1	7134187	7219210	1.74517	Swamp	iHS
Bhadwari	18	50561948	50692068	1.74502	River	iHS
South_Bangladesh	1	2332822	2416830	1.74486	River	iHS
South_Bangladesh	6	53970739	53980293	1.74265	River	iHS
Egyptian	8	104248862	104271860	1.74227	River	iHS
Gaddi	9	97671407	97689502	1.74139	River	iHS
South_Bangladesh	6	83152530	83230551	1.7409	River	iHS
Murrah	10	24221198	24246667	1.74054	River	iHS
South_Bangladesh	7	77091217	77124399	1.74047	River	iHS
Sulawesi	12	43645276	43696282	1.73898	Swamp	iHS
Jaffrabadi	5	126169392	126206480	1.7389	River	iHS
South_Bangladesh	1	196342055	196355648	1.73831	River	iHS
Thailand	21	53453453	53490435	1.73761	Swamp	iHS
Thailand	8	64336175	64343232	1.73671	Swamp	iHS
Bhadwari	11	80121076	80217163	1.73662	River	iHS
Thailand	20	27933353	28014757	1.73615	Swamp	iHS
Northeast_Bangladesh	12	102764590	102776711	1.73603	Swamp	iHS
Bhadwari	7	5732996	5777928	1.73567	River	iHS
Italian_Mediterranean	5	17751290	17818690	1.73554	River	iHS
Murrah	8	95902547	95956843	1.73499	River	iHS
Gaddi	5	97639879	97666335	1.73373	River	iHS
Dehong	2	94611998	94684799	1.73311	Swamp	iHS
Murrah	3	37454131	37484415	1.73277	River	iHS
Egyptian	13	10340438	10458330	1.73241	River	iHS
South_Bangladesh	21	11484334	11504875	1.73203	River	iHS
Laos	12	93486058	93495660	1.73196	Swamp	iHS
Gaddi	18	63423681	63485553	1.72938	River	iHS
South_Bangladesh	3	9208062	9221281	1.72888	River	iHS
Teral	4	53389677	53447148	1.72846	River	iHS
Egyptian	1	184857928	184877256	1.7277	River	iHS
Northeast_Bangladesh	1	174522565	174560780	1.72742	Swamp	iHS
Italian_Mediterranean	20	9829268	9881804	1.72595	River	iHS
Italian_Mediterranean	19	62502627	62534851	1.72579	River	iHS
Jaffrabadi	22	10193658	10241079	1.7246	River	iHS
South_Bangladesh	17	22074892	22132209	1.72133	River	iHS
Murrah	4	80741571	80759397	1.72126	River	iHS
Murrah	8	30297647	30354632	1.71979	River	iHS
Northeast_Bangladesh	6	10946713	10964558	1.71972	Swamp	iHS
Banni	2	114782056	114792740	1.7195	River	iHS
Gaddi	10	63980528	64003490	1.71942	River	iHS
Murrah	8	84689575	84741176	1.71875	River	iHS
South_Bangladesh	10	7326973	7409092	1.71817	River	iHS
Bhadwari	13	20381818	20476830	1.71788	River	iHS
Laos	12	87649784	87673715	1.7164	Swamp	iHS
Jaffrabadi	18	57262645	57273686	1.71551	River	iHS
Egyptian	11	1211787	1241026	1.71541	River	iHS
Northeast_Bangladesh	1	153565021	153577629	1.71534	Swamp	iHS
Gaddi	6	6719536	6775107	1.71506	River	iHS
Jaffrabadi	4	161165348	161179352	1.71491	River	iHS
Egyptian	7	3387477	3428523	1.71357	River	iHS
Egyptian	16	82535374	82578384	1.71252	River	iHS
Chinese_swamp	20	49383936	49638148	1.71162	Swamp	iHS
Enshi	5	113454621	113464369	1.71104	Swamp	iHS
South_Bangladesh	5	90888477	90939281	1.71098	River	iHS
Italian_Mediterranean	1	86102048	86206569	1.70966	River	iHS
Murrah	8	95968733	95997251	1.70932	River	iHS
Egyptian	11	13237738	13273139	1.70924	River	iHS
West_Nusa_Tenggara	24	5503005	5521918	1.70907	Swamp	iHS
South_Bangladesh	16	38790396	38836440	1.7085	River	iHS
Northeast_Bangladesh	12	106203878	106231809	1.70848	Swamp	iHS
Jaffrabadi	2	160425205	160439067	1.70743	River	iHS
Egyptian	14	64797410	64842720	1.7073	River	iHS
Murrah	12	46893244	46916812	1.70728	River	iHS
Thailand	12	43680245	43690960	1.7039	Swamp	iHS
Laos	16	82540657	82574812	1.70291	Swamp	iHS
Vietnam	8	87025751	87041578	1.70218	Swamp	iHS
Egyptian	22	36058970	36106413	1.70186	River	iHS
Surti	5	32526337	32533731	1.70153	River	iHS
South_Bangladesh	11	82569865	82617725	1.70046	River	iHS
Surti	4	19288790	19323255	1.69992	River	iHS
Gaddi	1	38368852	38510123	1.69844	River	iHS
Surti	13	20569635	20574932	1.69771	River	iHS
Italian_Mediterranean	10	7609008	7638826	1.6968	River	iHS
Jaffrabadi	18	14221912	14377374	1.69677	River	iHS
Yanjin	13	20778860	20804700	1.69638	Swamp	iHS
South_Bangladesh	5	108673391	108700554	1.69526	River	iHS
Xinfeng	5	102085984	102141664	1.69485	Swamp	iHS
Italian_Mediterranean	7	3738540	3760948	1.69443	River	iHS
Teral	22	41214456	41273384	1.69376	River	iHS
Teral	1	196341375	196361801	1.69171	River	iHS
Murrah	16	8549710	8724248	1.68963	River	iHS
South_Bangladesh	7	18010285	18030164	1.68849	River	iHS
Banni	16	3746869	3834890	1.68841	River	iHS
Banni	4	36077537	36100730	1.6881	River	iHS
South_Bangladesh	23	19311725	19357811	1.68746	River	iHS
Murrah	14	29245881	29292519	1.68724	River	iHS
Italian_Mediterranean	6	91565213	91586510	1.68686	River	iHS
South_Bangladesh	2	108872823	108936545	1.68528	River	iHS
Chinese_swamp	4	122511795	122552431	1.68441	Swamp	iHS
South_Bangladesh	10	6577513	6591221	1.6844	River	iHS
Egyptian	14	53495652	53564235	1.68434	River	iHS
Murrah	1	38367874	38508394	1.68393	River	iHS
South_Bangladesh	6	20849881	20854397	1.68294	River	iHS
Thailand	9	105480666	105484423	1.68256	Swamp	iHS
Northeast_Bangladesh	14	66171274	66182149	1.68227	Swamp	iHS
Surti	23	36314143	36324696	1.68195	River	iHS
Gaddi	5	114177934	114247194	1.68193	River	iHS
Italian_Mediterranean	16	38490600	38611878	1.68128	River	iHS
Thailand	11	48501421	48633048	1.68113	Swamp	iHS
Thailand	21	43579238	43633311	1.68099	Swamp	iHS
Italian_Mediterranean	15	75108142	75195488	1.68015	River	iHS
Vietnam	16	21860648	21889590	1.67957	Swamp	iHS
Italian_Mediterranean	12	30964920	31003318	1.67945	River	iHS
Egyptian	1	85878659	85967675	1.67863	River	iHS
South_Bangladesh	14	29200793	29301775	1.67843	River	iHS
Banni	4	137004064	137022820	1.67696	River	iHS
Surti	10	94925848	94986510	1.67682	River	iHS
Gaddi	10	14983783	15001340	1.67509	River	iHS
Murrah	6	21074771	21119853	1.67396	River	iHS
Murrah	8	95713673	95732654	1.67354	River	iHS
Egyptian	3	124522359	124645136	1.67317	River	iHS
South_Bangladesh	14	41705279	41742633	1.67289	River	iHS
Murrah	13	73821363	73847963	1.67258	River	iHS
Murrah	17	20905269	20929272	1.67227	River	iHS
South_Bangladesh	1	23536610	23608387	1.67222	River	iHS
Teral	3	54368728	54383499	1.67219	River	iHS
Jaffrabadi	19	39943045	39952457	1.67174	River	iHS
Egyptian	24	23030945	23053729	1.67138	River	iHS
Egyptian	14	66170422	66190302	1.66986	River	iHS
Italian_Mediterranean	17	1735181	1797062	1.66957	River	iHS
Egyptian	4	163202088	163222150	1.66901	River	iHS
Teral	7	81114287	81503407	1.66885	River	iHS
Shanghai	9	100310440	100875121	1.66824	Swamp	iHS
South_Bangladesh	13	56623995	56636851	1.66781	River	iHS
Bhadwari	9	1033157	1042966	1.66721	River	iHS
Italian_Mediterranean	11	57408263	57427428	1.66703	River	iHS
Banni	3	79968137	80097873	1.66671	River	iHS
Banni	1	97130363	97182884	1.66621	River	iHS
Chinese_swamp	4	132325862	132356750	1.666	Swamp	iHS
Bhadwari	14	9629009	9695563	1.66596	River	iHS
Gaddi	3	54004093	54083631	1.66561	River	iHS
Egyptian	6	102375298	102409067	1.66552	River	iHS
Yanjin	12	4793230	4806969	1.66491	Swamp	iHS
West_Nusa_Tenggara	8	76350055	76560969	1.66488	Swamp	iHS
Sulawesi	13	20381509	20517185	1.66483	Swamp	iHS
Italian_Mediterranean	2	78313504	78407980	1.66438	River	iHS
Italian_Mediterranean	3	16769556	16860102	1.66251	River	iHS
Northeast_Bangladesh	16	3910489	3944446	1.66193	Swamp	iHS
South_Bangladesh	16	75863479	75880485	1.66089	River	iHS
Thailand	4	62492739	62500147	1.66054	Swamp	iHS
Jaffrabadi	1	101172487	101176759	1.66046	River	iHS
Enshi	1	101157726	101175731	1.6604	Swamp	iHS
Murrah	1	78379411	78421376	1.66026	River	iHS
Murrah	6	67675803	67697268	1.66008	River	iHS
Egyptian	15	24237414	24404675	1.65906	River	iHS
Egyptian	13	24155486	24215735	1.6568	River	iHS
Bhadwari	23	44822399	44851246	1.65336	River	iHS
Italian_Mediterranean	1	169830789	169855063	1.65252	River	iHS
Egyptian	1	63327763	63361187	1.65097	River	iHS
Sulawesi	22	31583045	31698663	1.65022	Swamp	iHS
Yanjin	7	45086744	45118443	1.64924	Swamp	iHS
Banni	10	30002475	30037444	1.64863	River	iHS
Diandongnan	16	4874703	5070804	1.64826	Swamp	iHS
Italian_Mediterranean	3	146962709	146976199	1.64824	River	iHS
Jaffrabadi	24	18998747	19003048	1.64754	River	iHS
Surti	17	43557198	43590753	1.6468	River	iHS
Banni	24	3204156	3225386	1.64493	River	iHS
Egyptian	19	58328224	58365179	1.64432	River	iHS
South_Bangladesh	1	18507619	18717154	1.64308	River	iHS
Diandongnan	13	20576586	20588990	1.64183	Swamp	iHS
Bhadwari	1	116353569	116538533	1.64136	River	iHS
Egyptian	5	123786583	123830564	1.64037	River	iHS
Thailand	2	23014727	23035557	1.64025	Swamp	iHS
Murrah	18	63421530	63484875	1.6399	River	iHS
Murrah	19	34592497	34617803	1.63982	River	iHS
Thailand	15	21313009	21330898	1.63956	Swamp	iHS
Italian_Mediterranean	1	103949310	104083040	1.63929	River	iHS
Murrah	3	30751098	30792638	1.63918	River	iHS
Italian_Mediterranean	19	8353422	8410499	1.63917	River	iHS
Teral	1	38653922	38692861	1.63914	River	iHS
Egyptian	16	9893614	9941086	1.63903	River	iHS
Thailand	6	54935230	54950090	1.63761	Swamp	iHS
South_Bangladesh	11	92396750	92442008	1.63746	River	iHS
Italian_Mediterranean	17	1489944	1512400	1.63736	River	iHS
Egyptian	13	23541470	23615321	1.63736	River	iHS
Laos	4	57145067	57172876	1.63678	Swamp	iHS
Teral	17	24884887	24925236	1.63672	River	iHS
Egyptian	22	27219921	27312009	1.63631	River	iHS
Bhadwari	7	5786335	5810613	1.63588	River	iHS
Egyptian	2	21775659	21783849	1.63496	River	iHS
Enshi	3	165876212	165900050	1.63495	Swamp	iHS
Surti	6	21074520	21137533	1.6345	River	iHS
Gaddi	1	150609649	150639611	1.6325	River	iHS
Haizi	2	23014727	23035726	1.63244	Swamp	iHS
Egyptian	8	77695975	77734183	1.6321	River	iHS
Yanjin	1	102450801	102618243	1.63199	Swamp	iHS
Chinese_swamp	16	38494774	38609072	1.63139	Swamp	iHS
Yanjin	24	5510469	5528303	1.63066	Swamp	iHS
South_Bangladesh	1	86569112	86649573	1.63019	River	iHS
Teral	9	16504720	16534342	1.63006	River	iHS
Jaffrabadi	5	117122152	117148270	1.62927	River	iHS
Jaffrabadi	13	20381548	20473180	1.62885	River	iHS
Murrah	2	26935472	26959165	1.62807	River	iHS
Egyptian	8	57558641	57589472	1.62706	River	iHS
Northeast_Bangladesh	19	24804535	24843083	1.62651	Swamp	iHS
Thailand	4	55184327	55194160	1.62485	Swamp	iHS
Bhadwari	9	98056366	98073476	1.62413	River	iHS
Egyptian	4	80999300	81066993	1.62342	River	iHS
Murrah	19	34883633	34922003	1.6228	River	iHS
Dehong	12	46052719	46062057	1.62276	Swamp	iHS
Murrah	1	170613355	170643034	1.62275	River	iHS
Vietnam	1	177518439	177532641	1.62235	Swamp	iHS
Vietnam	2	26935717	26959032	1.62233	Swamp	iHS
Jaffrabadi	18	13858905	13948156	1.62224	River	iHS
West_Nusa_Tenggara	16	38488964	38611116	1.62198	Swamp	iHS
South_Bangladesh	4	78702990	78769396	1.62184	River	iHS
Diandongnan	4	62491584	62502988	1.62151	Swamp	iHS
Bhadwari	19	11562009	11605728	1.62017	River	iHS
Gaddi	3	79970442	80096920	1.61985	River	iHS
South_Bangladesh	7	37567344	37618487	1.61976	River	iHS
Sulawesi	1	101615490	101627017	1.61969	Swamp	iHS
Teral	13	20653820	20746750	1.61959	River	iHS
Chinese_swamp	6	20772469	20794819	1.61886	Swamp	iHS
Gaddi	9	42224247	42240193	1.6187	River	iHS
South_Bangladesh	4	78588398	78691018	1.61853	River	iHS
Xinfeng	5	23075810	23187336	1.61782	Swamp	iHS
Murrah	1	10990129	11042846	1.61754	River	iHS
Wenzhou	14	66165091	66186028	1.61668	Swamp	iHS
Egyptian	8	45256075	45332060	1.61503	River	iHS
Northeast_Bangladesh	9	70566144	70669275	1.61498	Swamp	iHS
Northeast_Bangladesh	7	82260900	82331926	1.6137	Swamp	iHS
Thailand	1	1452668	1464222	1.61363	Swamp	iHS
Sulawesi	24	8067431	8087994	1.61329	Swamp	iHS
Banni	17	20500034	20619977	1.61327	River	iHS
Jaffrabadi	15	81803066	81825627	1.61326	River	iHS
Murrah	14	30350314	30439223	1.61303	River	iHS
Surti	9	42224247	42245486	1.61299	River	iHS
Murrah	14	30439464	30463068	1.61284	River	iHS
Italian_Mediterranean	2	4394421	4430306	1.61219	River	iHS
Italian_Mediterranean	13	88337606	88363673	1.61183	River	iHS
Teral	7	45105673	45118208	1.60985	River	iHS
Thailand	5	62324679	62333361	1.6096	Swamp	iHS
Dehong	24	18998252	19001997	1.60773	Swamp	iHS
Italian_Mediterranean	4	13870570	13899653	1.60767	River	iHS
Jaffrabadi	5	124505333	124529536	1.60703	River	iHS
Sulawesi	24	5501136	5515985	1.60692	Swamp	iHS
Chinese_swamp	7	45109848	45118183	1.60684	Swamp	iHS
Sulawesi	16	75133225	75161467	1.60677	Swamp	iHS
Thailand	16	4878050	5071198	1.60528	Swamp	iHS
South_Bangladesh	9	97272913	97298766	1.60513	River	iHS
South_Bangladesh	4	107823235	107859219	1.60476	River	iHS
Chinese_swamp	22	227833	277384	1.60412	Swamp	iHS
Thailand	9	102117252	102135875	1.60375	Swamp	iHS
Murrah	3	101138067	101364353	1.60343	River	iHS
South_Bangladesh	5	50108255	50148931	1.60297	River	iHS
Haizi	11	89648156	89748350	1.60281	Swamp	iHS
Thailand	23	15005442	15019942	1.60265	Swamp	iHS
Murrah	4	21629491	21658995	1.60242	River	iHS
South_Bangladesh	11	91449955	91490748	1.60193	River	iHS
Yanjin	17	30954204	30961242	1.60191	Swamp	iHS
Italian_Mediterranean	20	22184254	22215096	1.60188	River	iHS
South_Bangladesh	17	58050597	58072550	1.60164	River	iHS
Gaddi	8	64387636	64400856	1.60069	River	iHS
Bhadwari	1	10619066	10669289	1.59998	River	iHS
Gaddi	13	18110853	18120381	1.59894	River	iHS
Egyptian	3	134243621	134248562	1.59884	River	iHS
Banni	14	56294014	56333853	1.59829	River	iHS
South_Bangladesh	4	146834605	146892377	1.59785	River	iHS
Thailand	6	53981184	53998911	1.59761	Swamp	iHS
Surti	12	46047760	46066811	1.59753	River	iHS
Banni	1	164186296	164289332	1.59696	River	iHS
Teral	4	34780205	34809460	1.59669	River	iHS
Guizhou	13	20645178	20648083	1.59643	Swamp	iHS
Egyptian	17	2913398	2999422	1.59619	River	iHS
Murrah	16	6389735	6399062	1.59575	River	iHS
Jaffrabadi	20	71375	196555	1.59471	River	iHS
Italian_Mediterranean	8	110110522	110129291	1.59379	River	iHS
South_Bangladesh	22	3133214	3181023	1.59371	River	iHS
Guizhou	7	15110095	15131335	1.59368	Swamp	iHS
Murrah	21	16678079	16750716	1.59364	River	iHS
Bhadwari	15	4985545	5037603	1.59353	River	iHS
Egyptian	1	184928812	184956924	1.59225	River	iHS
Bhadwari	5	106261416	106292707	1.59203	River	iHS
Egyptian	1	42342190	42357752	1.59109	River	iHS
Surti	15	36051555	36091023	1.58885	River	iHS
South_Bangladesh	5	90723560	90777088	1.58824	River	iHS
Egyptian	16	34553330	34747685	1.58812	River	iHS
Guizhou	6	4242666	4339451	1.58806	Swamp	iHS
Banni	1	181531015	181719560	1.58793	River	iHS
Egyptian	4	127692368	127710152	1.58787	River	iHS
Teral	2	33253698	33298276	1.5876	River	iHS
Northeast_Bangladesh	1	185541522	185572923	1.5875	Swamp	iHS
South_Bangladesh	2	122621206	122682423	1.58731	River	iHS
Dehong	3	78070458	78091193	1.58649	Swamp	iHS
Italian_Mediterranean	8	51315678	51339939	1.58631	River	iHS
South_Bangladesh	13	35663662	35690410	1.58619	River	iHS
Sulawesi	2	182169905	182202532	1.58552	Swamp	iHS
Egyptian	10	18620929	18643879	1.58541	River	iHS
Italian_Mediterranean	14	21059287	21082660	1.58434	River	iHS
Egyptian	19	56099871	56139587	1.58403	River	iHS
Sulawesi	22	23862405	23875443	1.58401	Swamp	iHS
South_Bangladesh	23	12440274	12487782	1.58349	River	iHS
South_Bangladesh	8	5247586	5272774	1.58322	River	iHS
Murrah	2	1853589	1887463	1.58306	River	iHS
South_Bangladesh	6	58551829	58597513	1.58234	River	iHS
Jaffrabadi	1	80749881	80884116	1.58228	River	iHS
South_Bangladesh	6	21074700	21118678	1.5821	River	iHS
Yanjin	1	153565649	153576569	1.58175	Swamp	iHS
Chinese_swamp	23	50502065	50535006	1.5816	Swamp	iHS
South_Bangladesh	8	56571440	56747623	1.5814	River	iHS
Egyptian	2	75743060	75813127	1.57949	River	iHS
Vietnam	13	20779040	20787530	1.57931	Swamp	iHS
Italian_Mediterranean	4	25535306	25596477	1.57924	River	iHS
Egyptian	16	57825166	57911105	1.57887	River	iHS
Diandongnan	15	30974429	30981966	1.57886	Swamp	iHS
Egyptian	6	85150020	85205227	1.57877	River	iHS
Egyptian	1	63373046	63389176	1.57853	River	iHS
Banni	17	60259069	60278400	1.57788	River	iHS
Jaffrabadi	11	88178175	88215769	1.5773	River	iHS
Murrah	2	91595158	91663398	1.57704	River	iHS
Egyptian	10	91326002	91333255	1.57656	River	iHS
Egyptian	5	108288678	108320164	1.57642	River	iHS
South_Bangladesh	5	39142207	39160419	1.57629	River	iHS
Thailand	5	103056023	103062609	1.57615	Swamp	iHS
Haizi	24	6816702	6864019	1.57533	Swamp	iHS
South_Bangladesh	6	83454715	83491620	1.57491	River	iHS
Guizhou	2	27052920	27055483	1.57488	Swamp	iHS
Guizhou	14	66167375	66183018	1.57487	Swamp	iHS
South_Bangladesh	11	63428127	63444722	1.57429	River	iHS
Italian_Mediterranean	1	71741835	71750680	1.57411	River	iHS
Murrah	1	170651820	170697858	1.57348	River	iHS
Banni	13	60570468	60631220	1.57303	River	iHS
Xinfeng	19	24727784	24781283	1.57288	Swamp	iHS
Diandongnan	13	20653923	20736099	1.5721	Swamp	iHS
Guizhou	3	174866833	174885986	1.57176	Swamp	iHS
Gaddi	16	569883	617617	1.57083	River	iHS
Gaddi	18	4880546	4917192	1.57083	River	iHS
Gaddi	1	38555327	38564476	1.5707	River	iHS
Italian_Mediterranean	20	4153388	4246462	1.57041	River	iHS
Egyptian	4	142353438	142373352	1.56914	River	iHS
Egyptian	5	61667877	61682659	1.5688	River	iHS
Murrah	3	31309995	31371727	1.56834	River	iHS
Egyptian	12	62198252	62262865	1.56702	River	iHS
Northeast_Bangladesh	13	20329890	20360340	1.56677	Swamp	iHS
Egyptian	11	62662384	62727508	1.56629	River	iHS
Teral	6	66096794	66146321	1.56615	River	iHS
Yanjin	13	20329740	20359189	1.56371	Swamp	iHS
Egyptian	6	105245511	105323437	1.56307	River	iHS
Jaffrabadi	21	31100724	31123227	1.56291	River	iHS
Gaddi	16	34553331	34743021	1.56271	River	iHS
Bhadwari	11	47076599	47130418	1.56268	River	iHS
Haizi	10	95673521	95715294	1.56241	Swamp	iHS
Bhadwari	3	168650998	168690961	1.56182	River	iHS
Jaffrabadi	14	10564188	10641844	1.56179	River	iHS
South_Bangladesh	2	122335907	122365472	1.56151	River	iHS
Northeast_Bangladesh	8	64335436	64343136	1.56117	Swamp	iHS
Bhadwari	19	4545774	4652652	1.56062	River	iHS
Xinfeng	5	115249962	115283795	1.56054	Swamp	iHS
Italian_Mediterranean	4	122534617	122553469	1.55951	River	iHS
Vietnam	16	82540831	82572174	1.55879	Swamp	iHS
Yanjin	16	35253001	35760239	1.55805	Swamp	iHS
Bhadwari	16	38933107	38980874	1.55776	River	iHS
Teral	6	118579169	118605668	1.55742	River	iHS
Thailand	13	14217332	14240117	1.55693	Swamp	iHS
Egyptian	8	104785940	104836960	1.55681	River	iHS
Egyptian	11	13121418	13176121	1.55594	River	iHS
Jaffrabadi	8	113007868	113059185	1.55581	River	iHS
Shanghai	18	24693215	24801210	1.55578	Swamp	iHS
Haizi	10	43493161	43517920	1.55539	Swamp	iHS
Vietnam	2	80522875	80560947	1.55526	Swamp	iHS
Banni	9	46219499	46253976	1.5551	River	iHS
South_Bangladesh	5	108601309	108623389	1.55509	River	iHS
Laos	24	17143505	17152642	1.55483	Swamp	iHS
Murrah	3	134631935	134697531	1.55465	River	iHS
Egyptian	4	87684462	87706626	1.5543	River	iHS
Egyptian	10	91395540	91471812	1.55392	River	iHS
Dehong	16	38666240	38723607	1.55354	Swamp	iHS
Xinfeng	24	18998224	19001997	1.55344	Swamp	iHS
South_Bangladesh	17	17204194	17230314	1.55339	River	iHS
Murrah	19	18817483	18861079	1.55228	River	iHS
Italian_Mediterranean	19	7945219	7974079	1.55135	River	iHS
Italian_Mediterranean	7	3030588	3057329	1.55115	River	iHS
Haizi	23	5384272	5395217	1.55004	Swamp	iHS
Egyptian	9	14946414	14972673	1.54985	River	iHS
South_Bangladesh	9	99291892	99365948	1.54896	River	iHS
Bhadwari	8	12075617	12093769	1.54884	River	iHS
Italian_Mediterranean	7	3246401	3295038	1.54803	River	iHS
Haizi	3	62105983	62209538	1.54756	Swamp	iHS
South_Bangladesh	7	12770863	12831857	1.5473	River	iHS
Italian_Mediterranean	7	4038480	4079664	1.5468	River	iHS
Guizhou	4	62493193	62498975	1.54648	Swamp	iHS
Laos	5	118537411	118540016	1.54643	Swamp	iHS
Vietnam	12	4793567	4804978	1.54627	Swamp	iHS
Italian_Mediterranean	9	15656866	15682712	1.54618	River	iHS
Jaffrabadi	9	42223310	42239486	1.54616	River	iHS
Thailand	10	7790977	7874716	1.54605	Swamp	iHS
Yanjin	4	57072213	57180931	1.54588	Swamp	iHS
Diandongnan	4	57144646	57177292	1.54513	Swamp	iHS
Teral	4	137004064	137021296	1.54456	River	iHS
Egyptian	15	65648715	65671758	1.54442	River	iHS
Banni	24	15511790	15588027	1.54403	River	iHS
Laos	13	20331710	20356040	1.54361	Swamp	iHS
Northeast_Bangladesh	11	58620657	58649014	1.54306	Swamp	iHS
Surti	7	102128182	102140455	1.54306	River	iHS
Jaffrabadi	18	14105932	14168559	1.54284	River	iHS
South_Bangladesh	8	32672871	32689079	1.54272	River	iHS
Guizhou	2	22426797	22456334	1.54217	Swamp	iHS
Murrah	12	73198117	73250662	1.54209	River	iHS
Egyptian	13	19923989	19937323	1.5413	River	iHS
Guizhou	5	57302177	57324855	1.54122	Swamp	iHS
Gaddi	1	67670232	67687927	1.5405	River	iHS
Northeast_Bangladesh	4	165133829	165190178	1.54033	Swamp	iHS
Murrah	24	31801622	31837861	1.53923	River	iHS
Egyptian	8	70607631	70667777	1.5388	River	iHS
Teral	12	46891155	46920108	1.53855	River	iHS
South_Bangladesh	1	70924113	71025040	1.5385	River	iHS
Chinese_swamp	13	20329989	20503579	1.53837	Swamp	iHS
Thailand	7	3283779	3294344	1.53832	Swamp	iHS
Thailand	7	45226086	45231058	1.5377	Swamp	iHS
Sulawesi	24	3036087	3053607	1.53667	Swamp	iHS
Murrah	8	9353364	9442042	1.53608	River	iHS
Egyptian	4	74804120	74847671	1.53596	River	iHS
Thailand	8	37266942	37280388	1.53566	Swamp	iHS
Wenzhou	6	53980038	54010283	1.53562	Swamp	iHS
Murrah	18	17602939	17629370	1.53534	River	iHS
Vietnam	1	173362858	173378816	1.53519	Swamp	iHS
Egyptian	11	12517163	12561824	1.53457	River	iHS
South_Bangladesh	21	38727053	38776801	1.53421	River	iHS
South_Bangladesh	11	29148923	29171829	1.53413	River	iHS
Surti	16	12958191	12977389	1.53392	River	iHS
Gaddi	18	45943227	45982090	1.53357	River	iHS
Egyptian	8	35298513	35346423	1.53347	River	iHS
Yanjin	3	78045662	78146738	1.53286	Swamp	iHS
Sulawesi	8	18785242	18804748	1.5325	Swamp	iHS
Teral	3	105376733	105416523	1.53231	River	iHS
Italian_Mediterranean	20	33550321	33575375	1.5318	River	iHS
South_Bangladesh	4	23941429	23985992	1.53117	River	iHS
Chinese_swamp	13	20854733	20866038	1.53066	Swamp	iHS
Murrah	3	37353411	37390811	1.53042	River	iHS
South_Bangladesh	1	33455244	33501347	1.53033	River	iHS
Italian_Mediterranean	4	89104581	89150021	1.52846	River	iHS
Murrah	18	13855510	14354834	1.52801	River	iHS
Surti	13	20888991	20911352	1.52785	River	iHS
Thailand	10	7667888	7789446	1.52751	Swamp	iHS
Thailand	5	81938958	81953719	1.52667	Swamp	iHS
Italian_Mediterranean	16	4280865	4304683	1.52657	River	iHS
Thailand	5	24762715	24779070	1.52637	Swamp	iHS
Bhadwari	12	46690239	46732172	1.52629	River	iHS
Guizhou	5	103064091	103094341	1.52493	Swamp	iHS
Guizhou	21	60430562	60459328	1.52463	Swamp	iHS
West_Nusa_Tenggara	2	23014746	23037716	1.52405	Swamp	iHS
Laos	2	1867882	1929870	1.52404	Swamp	iHS
Bhadwari	24	23697578	23705371	1.52382	River	iHS
Northeast_Bangladesh	16	34553334	34738135	1.52362	Swamp	iHS
Italian_Mediterranean	1	169876330	169914751	1.52362	River	iHS
Italian_Mediterranean	9	97241480	97301417	1.5236	River	iHS
Italian_Mediterranean	9	97734847	97770126	1.52332	River	iHS
Sulawesi	9	42224832	42245103	1.52289	Swamp	iHS
Italian_Mediterranean	9	105139411	105233759	1.52284	River	iHS
Teral	14	56986614	57011474	1.52255	River	iHS
Surti	11	60533726	60638279	1.52222	River	iHS
Italian_Mediterranean	23	7290588	7334621	1.52202	River	iHS
South_Bangladesh	12	4162254	4171248	1.52145	River	iHS
Yanjin	1	101150697	101196890	1.52073	Swamp	iHS
Yanjin	20	29900573	29952908	1.52062	Swamp	iHS
Sulawesi	5	82658219	82798856	1.52053	Swamp	iHS
Northeast_Bangladesh	19	24603358	24647783	1.51999	Swamp	iHS
Northeast_Bangladesh	13	54863750	54961531	1.5194	Swamp	iHS
Chinese_swamp	21	47674653	47699537	1.51878	Swamp	iHS
South_Bangladesh	3	173559628	173597378	1.51875	River	iHS
Thailand	1	184406267	184425196	1.51792	Swamp	iHS
Jaffrabadi	3	5585876	5608457	1.51703	River	iHS
Jaffrabadi	23	17253378	17328112	1.51609	River	iHS
Egyptian	7	3785601	3808727	1.51598	River	iHS
Thailand	18	7726977	7774722	1.5159	Swamp	iHS
Haizi	10	63978781	64003152	1.51534	Swamp	iHS
South_Bangladesh	12	44741262	44823920	1.51485	River	iHS
Murrah	7	57872898	57927735	1.51484	River	iHS
Egyptian	4	72254594	72502507	1.51468	River	iHS
Murrah	6	53969506	53980274	1.51443	River	iHS
Vietnam	4	66416328	66462530	1.51417	Swamp	iHS
Bhadwari	1	11050480	11094333	1.51415	River	iHS
Murrah	11	61376794	61422414	1.51401	River	iHS
Egyptian	4	145569199	145618760	1.51331	River	iHS
Murrah	2	28138460	28188802	1.51309	River	iHS
Banni	1	101632339	101646549	1.51288	River	iHS
Dehong	17	2074474	2092371	1.51267	Swamp	iHS
Italian_Mediterranean	7	3826775	3869158	1.51257	River	iHS
Northeast_Bangladesh	2	182320502	182371300	1.51251	Swamp	iHS
Murrah	3	125597635	125674738	1.51226	River	iHS
Banni	2	33496238	33571819	1.51217	River	iHS
Egyptian	14	59780652	59798321	1.51201	River	iHS
Murrah	17	58046354	58069461	1.51181	River	iHS
Bhadwari	3	54037904	54081922	1.51151	River	iHS
South_Bangladesh	20	41948945	42006547	1.51149	River	iHS
Egyptian	1	43543375	43624424	1.51135	River	iHS
South_Bangladesh	2	112816811	112855905	1.51135	River	iHS
Teral	11	78476008	78563544	1.51055	River	iHS
Vietnam	12	104880963	104915410	1.51001	Swamp	iHS
Thailand	8	66230858	66261838	1.50961	Swamp	iHS
Bhadwari	13	20819360	20867903	1.50957	River	iHS
Vietnam	1	63299304	63327678	1.50946	Swamp	iHS
South_Bangladesh	1	186872913	186890451	1.50943	River	iHS
Chinese_swamp	2	39194922	39207451	1.50879	Swamp	iHS
Teral	15	4991180	5038161	1.50859	River	iHS
Banni	19	5372681	5480885	1.508	River	iHS
Banni	23	35448141	35452339	1.50792	River	iHS
Vietnam	7	303378	320145	1.5078	Swamp	iHS
Murrah	17	43556286	43582757	1.5067	River	iHS
Northeast_Bangladesh	19	3497104	3535034	1.50665	Swamp	iHS
Guizhou	10	63979323	64006843	1.50652	Swamp	iHS
Murrah	20	50169454	50229675	1.50617	River	iHS
Egyptian	1	7551517	7564133	1.50585	River	iHS
Bhadwari	6	20814925	20828044	1.50572	River	iHS
South_Bangladesh	24	23454465	23507080	1.50557	River	iHS
Teral	8	50492365	50520481	1.50551	River	iHS
Egyptian	4	144207414	144236526	1.50547	River	iHS
Egyptian	7	107172186	107197448	1.50488	River	iHS
South_Bangladesh	18	3177174	3246787	1.50449	River	iHS
Murrah	16	70390288	70612634	1.50324	River	iHS
Sulawesi	1	1765335	1815804	1.50308	Swamp	iHS
Banni	18	63872313	63876556	1.50254	River	iHS
Italian_Mediterranean	18	56385870	56439070	1.50211	River	iHS
Sulawesi	9	98141332	98158489	1.50118	Swamp	iHS
Vietnam	2	137405694	137437497	1.50038	Swamp	iHS
Banni	1	44771355	44774199	1.97106	River	nSL
Banni	1	44775112	44782238	1.7798	River	nSL
Banni	1	50775828	50852312	2.29138	River	nSL
Banni	1	73493910	73594041	2.16196	River	nSL
Banni	1	96484841	96548852	1.52468	River	nSL
Banni	1	97121261	97261724	1.65952	River	nSL
Banni	1	108589839	108635276	1.96091	River	nSL
Banni	1	112904344	112946397	1.60695	River	nSL
Banni	1	117694603	117728791	1.91867	River	nSL
Banni	1	144503402	144557059	1.85388	River	nSL
Bhadwari	1	44770595	44774137	1.61444	River	nSL
Bhadwari	1	47257167	47298224	1.68807	River	nSL
Bhadwari	1	47586057	47659448	2.1989	River	nSL
Bhadwari	1	62417847	62428217	1.52186	River	nSL
Bhadwari	1	96629897	96745953	2.21439	River	nSL
Bhadwari	1	99761906	99854676	2.57008	River	nSL
Bhadwari	1	114676914	114831834	2.41931	River	nSL
Bhadwari	1	117694603	117728873	1.52066	River	nSL
Bhadwari	1	154638297	154647395	2.02937	River	nSL
Bhadwari	1	156230401	156342826	2.15665	River	nSL
Bhadwari	1	165946718	166031197	1.99621	River	nSL
Bhadwari	1	175843683	175856355	1.59568	River	nSL
Chinese_swamp	1	24277050	24281949	2.05076	Swamp	nSL
Chinese_swamp	1	44727052	44736461	1.76264	Swamp	nSL
Chinese_swamp	1	153565879	153576308	1.92167	Swamp	nSL
Dehong	1	33053832	33075351	1.52069	Swamp	nSL
Dehong	1	91119734	91140185	1.82791	Swamp	nSL
Dehong	1	101172264	101177139	1.85412	Swamp	nSL
Dehong	1	167150902	167155273	2.10958	Swamp	nSL
Diandongnan	1	15803071	15810379	2.1681	Swamp	nSL
Diandongnan	1	24276108	24282121	2.26135	Swamp	nSL
Diandongnan	1	101172229	101182598	2.36268	Swamp	nSL
Diandongnan	1	196344224	196354670	1.55149	Swamp	nSL
Enshi	1	44726376	44736136	1.56706	Swamp	nSL
Enshi	1	158712222	158719980	2.05754	Swamp	nSL
Enshi	1	196343391	196354670	1.6344	Swamp	nSL
Gaddi	1	1456064	1464222	1.65087	River	nSL
Gaddi	1	15805947	15808697	1.53627	River	nSL
Gaddi	1	24278033	24282551	1.73424	River	nSL
Gaddi	1	59015791	59023137	2.02482	River	nSL
Gaddi	1	87233489	87243830	1.83376	River	nSL
Gaddi	1	87261306	87266858	2.43393	River	nSL
Gaddi	1	111156455	111198696	1.52396	River	nSL
Gaddi	1	148530934	148561487	1.67816	River	nSL
Gaddi	1	158712828	158717309	1.61168	River	nSL
Haizi	1	15794809	15810379	2.1087	Swamp	nSL
Jaffrabadi	1	69774500	69813737	1.57272	River	nSL
Jaffrabadi	1	96482968	96535575	1.63554	River	nSL
Jaffrabadi	1	99718499	99867535	2.09013	River	nSL
Jaffrabadi	1	148907907	148995256	3.14351	River	nSL
Jaffrabadi	1	154636564	154649439	2.09245	River	nSL
Jaffrabadi	1	167445489	167480224	1.51352	River	nSL
Laos	1	44382643	44435814	2.73097	Swamp	nSL
Laos	1	101172039	101182307	2.39934	Swamp	nSL
Laos	1	157983643	157997665	3.6057	Swamp	nSL
Murrah	1	152986178	152992930	1.537	River	nSL
Northeast_Bangladesh	1	10320872	10365020	1.88844	Swamp	nSL
Northeast_Bangladesh	1	11227145	11260299	1.96534	Swamp	nSL
Northeast_Bangladesh	1	11262443	11320145	1.73272	Swamp	nSL
Northeast_Bangladesh	1	80559481	80577186	1.86487	Swamp	nSL
Northeast_Bangladesh	1	146491531	146548667	1.98747	Swamp	nSL
Northeast_Bangladesh	1	154638461	154644556	1.50608	Swamp	nSL
Northeast_Bangladesh	1	164886311	164910073	1.52881	Swamp	nSL
Northeast_Bangladesh	1	167137910	167152749	1.76039	Swamp	nSL
Northeast_Bangladesh	1	189915992	189948086	1.56787	Swamp	nSL
Shanghai	1	69863366	69889656	1.64406	Swamp	nSL
South_Bangladesh	1	148641091	148672178	2.42102	River	nSL
South_Bangladesh	1	191236025	191267571	1.54055	River	nSL
Surti	1	59019351	59020113	1.63623	River	nSL
Teral	1	1457862	1462958	1.53458	River	nSL
Teral	1	59015351	59023998	2.08031	River	nSL
Teral	1	69861116	69891512	1.72911	River	nSL
Teral	1	87261306	87269389	1.8893	River	nSL
Teral	1	167149866	167156932	1.83803	River	nSL
Teral	1	175807649	175820877	1.6627	River	nSL
Teral	1	196341737	196358411	1.52988	River	nSL
Wenzhou	1	15804864	15810221	1.71708	Swamp	nSL
Wenzhou	1	87239053	87241611	1.56038	Swamp	nSL
Wenzhou	1	101171915	101182308	2.16682	Swamp	nSL
West_Nusa_Tenggara	1	1456344	1464173	1.58705	Swamp	nSL
West_Nusa_Tenggara	1	101171915	101174691	1.69771	Swamp	nSL
Xinfeng	1	45233274	45260931	1.58841	Swamp	nSL
Xinfeng	1	61823819	61865010	2.00734	Swamp	nSL
Xinfeng	1	162545633	162567713	1.6465	Swamp	nSL
Xinfeng	1	189008705	189025699	1.83252	Swamp	nSL
Xinfeng	1	189836243	189878955	1.85937	Swamp	nSL
Yanjin	1	101144546	101199376	1.98903	Swamp	nSL
Yanjin	1	158712636	158719980	1.75959	Swamp	nSL
Banni	10	40296348	40328157	1.56206	River	nSL
Banni	10	41494586	41632127	1.75882	River	nSL
Banni	10	48944622	48997538	1.51259	River	nSL
Banni	10	49308823	49330608	1.50159	River	nSL
Banni	10	56285413	56403863	2.10104	River	nSL
Banni	10	97848549	97899485	1.74654	River	nSL
Bhadwari	10	7720234	7838405	1.66704	River	nSL
Bhadwari	10	44183411	44243624	1.63766	River	nSL
Bhadwari	10	49144097	49190628	1.60632	River	nSL
Bhadwari	10	56285949	56332779	1.94421	River	nSL
Bhadwari	10	93086525	93128679	1.91532	River	nSL
Bhadwari	10	100581613	100594543	1.71913	River	nSL
Chinese_swamp	10	33555660	33566057	2.35552	Swamp	nSL
Chinese_swamp	10	100620112	100631720	2.71628	Swamp	nSL
Dehong	10	63977196	64003785	2.32987	Swamp	nSL
Diandongnan	10	95993592	95997046	1.97999	Swamp	nSL
Diandongnan	10	100617281	100632370	2.87963	Swamp	nSL
Enshi	10	5279801	5292734	2.84111	Swamp	nSL
Enshi	10	86101946	86105007	1.62386	Swamp	nSL
Gaddi	10	320242	333650	1.61584	River	nSL
Gaddi	10	14984268	15000262	1.56868	River	nSL
Haizi	10	86092400	86105937	1.87298	Swamp	nSL
Haizi	10	100618213	100632277	2.69361	Swamp	nSL
Italian_Mediterranean	10	93469290	93475112	1.53819	River	nSL
Jaffrabadi	10	14968731	15019902	1.60716	River	nSL
Jaffrabadi	10	68788624	68823824	1.70514	River	nSL
Laos	10	100618686	100632193	2.78894	Swamp	nSL
Northeast_Bangladesh	10	9799803	9813897	1.54662	Swamp	nSL
Northeast_Bangladesh	10	20833137	20843620	1.69323	Swamp	nSL
Northeast_Bangladesh	10	31641427	31656287	1.79629	Swamp	nSL
Northeast_Bangladesh	10	89460511	89480133	1.68175	Swamp	nSL
Shanghai	10	63979264	64003967	2.00037	Swamp	nSL
South_Bangladesh	10	100927344	100938680	1.77512	River	nSL
Surti	10	20183178	20197738	1.51481	River	nSL
Surti	10	56359958	56386790	2.01855	River	nSL
Surti	10	90422496	90444999	2.47336	River	nSL
Teral	10	20182609	20197826	1.69992	River	nSL
Wenzhou	10	2510078	2512515	1.77024	Swamp	nSL
Wenzhou	10	63979023	64003355	2.02944	Swamp	nSL
Wenzhou	10	86101379	86106642	2.1121	Swamp	nSL
Wenzhou	10	90424427	90434317	2.53724	Swamp	nSL
Wenzhou	10	90436213	90442791	1.86593	Swamp	nSL
West_Nusa_Tenggara	10	100622702	100631136	1.68885	Swamp	nSL
Xinfeng	10	26324995	26412470	2.19363	Swamp	nSL
Xinfeng	10	33535111	33583965	1.64061	Swamp	nSL
Xinfeng	10	80491319	80589926	1.69073	Swamp	nSL
Yanjin	10	56354553	56394333	1.7097	Swamp	nSL
Banni	11	77229070	77287751	2.05521	River	nSL
Bhadwari	11	18372254	18829021	2.5897	River	nSL
Bhadwari	11	19123150	19221376	1.93977	River	nSL
Bhadwari	11	28543214	28569349	1.67102	River	nSL
Bhadwari	11	39810014	39848950	1.88648	River	nSL
Chinese_swamp	11	33302920	33311466	1.72402	Swamp	nSL
Chinese_swamp	11	47212059	47227252	1.72651	Swamp	nSL
Diandongnan	11	24248061	24279021	2.21477	Swamp	nSL
Enshi	11	24248061	24270111	2.04098	Swamp	nSL
Gaddi	11	2241884	2263620	1.8084	River	nSL
Gaddi	11	99327934	99348090	1.53007	River	nSL
Haizi	11	24251857	24269607	1.87208	Swamp	nSL
Jaffrabadi	11	18412676	18686382	1.66572	River	nSL
Jaffrabadi	11	69694084	69834661	2.18165	River	nSL
Jaffrabadi	11	88505104	88567154	1.69358	River	nSL
Murrah	11	63761712	63793431	1.64861	River	nSL
Northeast_Bangladesh	11	28775798	28855345	1.50059	Swamp	nSL
Northeast_Bangladesh	11	48353474	48434739	1.8037	Swamp	nSL
Northeast_Bangladesh	11	59393881	59428566	1.62806	Swamp	nSL
Northeast_Bangladesh	11	91415120	91421264	1.76239	Swamp	nSL
Surti	11	2252966	2263581	1.62527	River	nSL
Teral	11	2252537	2263785	2.10708	River	nSL
Teral	11	21879411	21898251	1.70617	River	nSL
Teral	11	63759664	63791135	1.76282	River	nSL
Wenzhou	11	24248983	24269607	2.19258	Swamp	nSL
Wenzhou	11	102161852	102164416	1.57204	Swamp	nSL
Xinfeng	11	10649440	10720622	1.69456	Swamp	nSL
Xinfeng	11	10734822	10774701	1.77587	Swamp	nSL
Xinfeng	11	10887468	10958506	1.75251	Swamp	nSL
Xinfeng	11	28247921	28316270	1.62741	Swamp	nSL
Xinfeng	11	47782903	47801710	1.90261	Swamp	nSL
Xinfeng	11	67027332	67188750	1.73815	Swamp	nSL
Yanjin	11	24237210	24268618	1.60755	Swamp	nSL
Banni	12	20068155	20129928	2.26459	River	nSL
Banni	12	30180362	30252751	1.59394	River	nSL
Banni	12	46201023	46268911	1.8185	River	nSL
Banni	12	80152079	80200358	1.73253	River	nSL
Bhadwari	12	8492533	8520687	1.62894	River	nSL
Bhadwari	12	17602432	17623216	1.53615	River	nSL
Bhadwari	12	24823239	24922442	1.63861	River	nSL
Bhadwari	12	44508008	44647719	1.9481	River	nSL
Bhadwari	12	49985392	50022358	1.70104	River	nSL
Chinese_swamp	12	35666868	35672762	1.57136	Swamp	nSL
Chinese_swamp	12	43565149	43579494	1.58789	Swamp	nSL
Dehong	12	50005258	50011889	2.03812	Swamp	nSL
Diandongnan	12	46050352	46064455	1.77638	Swamp	nSL
Diandongnan	12	93372665	93375286	1.8605	Swamp	nSL
Diandongnan	12	105205386	105215386	3.09886	Swamp	nSL
Diandongnan	12	105509725	105538963	3.19502	Swamp	nSL
Enshi	12	26236294	26271234	2.49936	Swamp	nSL
Enshi	12	105205488	105214818	2.20814	Swamp	nSL
Enshi	12	105515624	105541728	2.89892	Swamp	nSL
Gaddi	12	46890373	46927644	2.58463	River	nSL
Gaddi	12	105519179	105536342	2.71381	River	nSL
Haizi	12	26236204	26272345	2.6578	Swamp	nSL
Jaffrabadi	12	8362021	8454146	1.59817	River	nSL
Jaffrabadi	12	13675771	13723999	2.52854	River	nSL
Jaffrabadi	12	49983715	50022358	1.92549	River	nSL
Jaffrabadi	12	91383080	91450893	1.79204	River	nSL
Laos	12	86698309	86722028	1.95005	Swamp	nSL
Northeast_Bangladesh	12	1301039	1353892	2.00132	Swamp	nSL
Northeast_Bangladesh	12	7077472	7117374	1.55455	Swamp	nSL
Shanghai	12	26236161	26275776	2.53223	Swamp	nSL
Surti	12	46049351	46067167	1.81697	River	nSL
Surti	12	93486503	93496498	2.72756	River	nSL
Wenzhou	12	46049795	46065148	1.7406	Swamp	nSL
Wenzhou	12	105205401	105219517	2.98515	Swamp	nSL
West_Nusa_Tenggara	12	48562918	48570665	2.19171	Swamp	nSL
Xinfeng	12	46048202	46064475	2.36518	Swamp	nSL
Xinfeng	12	74112339	74322948	1.86179	Swamp	nSL
Xinfeng	12	88785897	88916564	2.43949	Swamp	nSL
Xinfeng	12	93294522	93301690	1.86793	Swamp	nSL
Yanjin	12	26236207	26272253	2.29342	Swamp	nSL
Yanjin	12	64141730	64152794	1.52342	Swamp	nSL
Yanjin	12	93372767	93374867	1.51962	Swamp	nSL
Banni	13	26134464	26210761	1.76479	River	nSL
Banni	13	28800528	28826756	1.7495	River	nSL
Banni	13	30823254	30868128	2.30155	River	nSL
Banni	13	31797304	31868052	2.07504	River	nSL
Banni	13	49194334	49212858	1.52382	River	nSL
Banni	13	60610271	60655447	1.89122	River	nSL
Bhadwari	13	45687925	45703769	1.50284	River	nSL
Bhadwari	13	60352742	60451463	2.33224	River	nSL
Bhadwari	13	60610271	60654889	1.55377	River	nSL
Bhadwari	13	68654704	68718079	1.74802	River	nSL
Bhadwari	13	70075637	70133069	1.6546	River	nSL
Bhadwari	13	76488476	76552717	2.35955	River	nSL
Chinese_swamp	13	17551885	17556330	1.54676	Swamp	nSL
Chinese_swamp	13	17558895	17579957	2.16882	Swamp	nSL
Chinese_swamp	13	19893262	19894183	1.51806	Swamp	nSL
Chinese_swamp	13	20382103	20428565	1.72119	Swamp	nSL
Chinese_swamp	13	20854548	20866006	2.17465	Swamp	nSL
Chinese_swamp	13	77144118	77153590	3.21733	Swamp	nSL
Dehong	13	20360650	20472806	1.56154	Swamp	nSL
Dehong	13	27560876	27572608	1.66492	Swamp	nSL
Diandongnan	13	77143967	77151739	1.7629	Swamp	nSL
Egyptian	13	27936419	28041317	1.86346	River	nSL
Enshi	13	81402459	81422667	2.89586	Swamp	nSL
Gaddi	13	9913566	9939760	2.47894	River	nSL
Gaddi	13	73032611	73049110	2.2612	River	nSL
Haizi	13	3687976	3716633	1.59885	Swamp	nSL
Haizi	13	27560544	27568086	1.53612	Swamp	nSL
Jaffrabadi	13	27935644	28040790	1.85941	River	nSL
Jaffrabadi	13	61092120	61199740	2.54319	River	nSL
Jaffrabadi	13	75258786	75275733	1.53517	River	nSL
Laos	13	27560463	27572233	1.50352	Swamp	nSL
Laos	13	38044649	38046517	1.72999	Swamp	nSL
Laos	13	89878247	89920169	1.74183	Swamp	nSL
Murrah	13	27936119	28040009	2.07415	River	nSL
Northeast_Bangladesh	13	69902384	69908229	1.87461	Swamp	nSL
Shanghai	13	77142398	77151977	2.40948	Swamp	nSL
South_Bangladesh	13	27936121	28040674	2.06015	River	nSL
Sulawesi	13	60406574	60784739	1.66046	Swamp	nSL
Surti	13	73042034	73045284	1.74627	River	nSL
Teral	13	20884363	20902707	1.51061	River	nSL
Wenzhou	13	27556618	27572259	1.5088	Swamp	nSL
Wenzhou	13	38043033	38046928	1.85722	Swamp	nSL
Wenzhou	13	77147040	77150612	1.61325	Swamp	nSL
Wenzhou	13	88635191	88643986	2.19621	Swamp	nSL
West_Nusa_Tenggara	13	29669249	29676638	1.69875	Swamp	nSL
West_Nusa_Tenggara	13	89430292	89438441	1.60912	Swamp	nSL
Xinfeng	13	81400552	81429580	3.5115	Swamp	nSL
Yanjin	13	38044443	38047014	1.67627	Swamp	nSL
Yanjin	13	81399933	81419030	2.5057	Swamp	nSL
Banni	14	36070115	36178262	2.14904	River	nSL
Banni	14	45470996	45536901	1.8239	River	nSL
Banni	14	51712856	51779928	1.58712	River	nSL
Banni	14	78358704	78376538	1.51448	River	nSL
Bhadwari	14	9055223	9080894	1.66459	River	nSL
Bhadwari	14	26168343	26203074	1.67575	River	nSL
Bhadwari	14	54731714	54758646	2.15793	River	nSL
Chinese_swamp	14	2828323	2847932	3.18666	Swamp	nSL
Chinese_swamp	14	63841454	63848004	1.77259	Swamp	nSL
Chinese_swamp	14	66171209	66186691	3.55923	Swamp	nSL
Diandongnan	14	9330193	9335466	1.53167	Swamp	nSL
Gaddi	14	22883903	22920883	1.505	River	nSL
Gaddi	14	66165069	66186785	2.90548	River	nSL
Haizi	14	66167422	66183018	3.25644	Swamp	nSL
Jaffrabadi	14	6458234	6526689	1.56702	River	nSL
Jaffrabadi	14	35439168	35494392	1.84711	River	nSL
Jaffrabadi	14	45472956	45537915	1.86462	River	nSL
Jaffrabadi	14	63334614	63357930	1.52368	River	nSL
Laos	14	66171774	66193134	1.8625	Swamp	nSL
Surti	14	66145586	66189812	3.19606	River	nSL
Teral	14	66169177	66188704	3.34087	River	nSL
Xinfeng	14	9313025	9336736	2.13364	Swamp	nSL
Xinfeng	14	51469036	51574568	1.69303	Swamp	nSL
Xinfeng	14	68789593	68825856	1.56936	Swamp	nSL
Banni	15	12738830	12793670	1.61527	River	nSL
Banni	15	13930421	13993132	1.86514	River	nSL
Banni	15	30600769	30616189	1.52908	River	nSL
Banni	15	68859217	68903611	1.6681	River	nSL
Bhadwari	15	12580240	12626394	1.67654	River	nSL
Bhadwari	15	33638521	33704897	1.80035	River	nSL
Bhadwari	15	52262892	52307187	1.7701	River	nSL
Bhadwari	15	67920576	67973698	1.57133	River	nSL
Dehong	15	7583296	7591992	2.15922	Swamp	nSL
Diandongnan	15	30974128	30982000	2.39449	Swamp	nSL
Gaddi	15	61900509	61903621	1.67754	River	nSL
Gaddi	15	75880494	75905792	1.54282	River	nSL
Haizi	15	30972981	30982000	2.28002	Swamp	nSL
Haizi	15	61899990	61904490	1.52895	Swamp	nSL
Jaffrabadi	15	45135471	45239025	2.17668	River	nSL
Jaffrabadi	15	65917596	65995986	1.60938	River	nSL
Laos	15	30972981	30982002	2.52367	Swamp	nSL
Northeast_Bangladesh	15	76114910	76153893	1.86871	Swamp	nSL
Shanghai	15	14370159	14388899	1.61329	Swamp	nSL
Shanghai	15	30974128	30981992	2.19008	Swamp	nSL
Teral	15	3083168	3089357	1.51796	River	nSL
Teral	15	61900478	61903693	1.67716	River	nSL
Xinfeng	15	2508395	2523118	2.04584	Swamp	nSL
Xinfeng	15	13853970	14056652	1.71173	Swamp	nSL
Xinfeng	15	79002732	79020524	1.56253	Swamp	nSL
Xinfeng	15	80236285	80273924	1.68173	Swamp	nSL
Yanjin	15	74572289	74580747	1.8966	Swamp	nSL
Banni	16	8161854	8291429	1.8556	River	nSL
Banni	16	8297919	8415475	1.76393	River	nSL
Banni	16	37199857	37257252	1.92183	River	nSL
Banni	16	37281433	37360068	1.81669	River	nSL
Banni	16	37362934	37406167	2.20223	River	nSL
Banni	16	60014170	60047407	1.66655	River	nSL
Banni	16	68245497	68340648	2.52534	River	nSL
Banni	16	75868810	75884201	1.72328	River	nSL
Banni	16	82065501	82087498	1.61875	River	nSL
Bhadwari	16	4117280	4127756	1.86307	River	nSL
Bhadwari	16	34531874	34553693	1.70647	River	nSL
Bhadwari	16	43769881	43864734	1.75252	River	nSL
Chinese_swamp	16	532452	549281	2.13446	Swamp	nSL
Dehong	16	527326	552664	1.886	Swamp	nSL
Dehong	16	20310786	20313396	1.68721	Swamp	nSL
Egyptian	16	82065211	82092857	1.7998	River	nSL
Egyptian	16	82358572	82378935	1.63921	River	nSL
Enshi	16	73571062	73572833	1.68892	Swamp	nSL
Enshi	16	80209843	80215724	2.2842	Swamp	nSL
Gaddi	16	535285	542347	1.51057	River	nSL
Gaddi	16	15982789	15994890	1.58527	River	nSL
Gaddi	16	39034935	39037436	1.72257	River	nSL
Gaddi	16	82064543	82088421	2.65183	River	nSL
Gaddi	16	82541259	82550681	1.89953	River	nSL
Haizi	16	73560470	73570870	2.65643	Swamp	nSL
Haizi	16	80209687	80218400	2.62596	Swamp	nSL
Italian_Mediterranean	16	82065164	82092588	2.42828	River	nSL
Jaffrabadi	16	8052998	8141986	1.77856	River	nSL
Jaffrabadi	16	8547586	8672183	1.51431	River	nSL
Jaffrabadi	16	37359011	37759936	2.72558	River	nSL
Laos	16	73571062	73572793	1.58236	Swamp	nSL
Laos	16	80209404	80218433	2.69094	Swamp	nSL
Laos	16	82540239	82575275	2.81562	Swamp	nSL
Murrah	16	13789303	13797121	1.51456	River	nSL
Murrah	16	82065210	82086024	1.87264	River	nSL
Northeast_Bangladesh	16	84113339	84125128	2.07223	Swamp	nSL
South_Bangladesh	16	34553618	34742488	1.67402	River	nSL
South_Bangladesh	16	40332188	40346192	1.53935	River	nSL
South_Bangladesh	16	75864698	75883139	2.02584	River	nSL
Surti	16	82064841	82089187	2.59131	River	nSL
Teral	16	4889218	5085278	1.60866	River	nSL
Teral	16	80210897	80214193	1.59421	River	nSL
West_Nusa_Tenggara	16	38721293	38727964	1.57103	Swamp	nSL
Xinfeng	16	15408422	15451668	2.10794	Swamp	nSL
Xinfeng	16	21384483	21459387	2.34072	Swamp	nSL
Xinfeng	16	45339120	45372264	1.65413	Swamp	nSL
Xinfeng	16	73560322	73576439	3.70361	Swamp	nSL
Yanjin	16	73562133	73572723	2.39994	Swamp	nSL
Yanjin	16	79425015	79439265	1.62725	Swamp	nSL
Banni	17	25567916	25817410	2.55445	River	nSL
Banni	17	32294397	32304130	2.24735	River	nSL
Bhadwari	17	12465466	12539082	2.36172	River	nSL
Bhadwari	17	52262428	52298647	2.30442	River	nSL
Bhadwari	17	63820761	63992149	1.78866	River	nSL
Enshi	17	2114506	2494761	1.58342	Swamp	nSL
Gaddi	17	46523870	46536103	1.50476	River	nSL
Haizi	17	23592883	23605922	2.66369	Swamp	nSL
Italian_Mediterranean	17	7224917	7294666	1.5521	River	nSL
Jaffrabadi	17	11826504	11854566	1.55583	River	nSL
Jaffrabadi	17	13410814	13487654	1.69063	River	nSL
Jaffrabadi	17	31291567	31301257	1.51667	River	nSL
Jaffrabadi	17	46520670	46539571	1.80464	River	nSL
Laos	17	23589629	23606945	2.84642	Swamp	nSL
Murrah	17	46522101	46535882	1.70637	River	nSL
Northeast_Bangladesh	17	29605568	29632287	1.50148	Swamp	nSL
Shanghai	17	10793503	10802253	2.01956	Swamp	nSL
Surti	17	10787430	10837617	1.82975	River	nSL
Surti	17	52285232	52293211	1.70783	River	nSL
Teral	17	46521580	46538146	1.79001	River	nSL
Teral	17	52284242	52293115	1.75569	River	nSL
Wenzhou	17	10780620	10806794	1.71626	Swamp	nSL
Wenzhou	17	23594219	23610847	2.32544	Swamp	nSL
Xinfeng	17	21121902	21151767	1.74488	Swamp	nSL
Yanjin	17	10777743	10812080	2.30075	Swamp	nSL
Banni	18	13787576	14690417	1.83027	River	nSL
Bhadwari	18	26500725	26519765	1.65771	River	nSL
Bhadwari	18	47778561	47815779	1.59973	River	nSL
Dehong	18	6216227	6235137	2.96667	Swamp	nSL
Dehong	18	10081148	10100769	3.68322	Swamp	nSL
Dehong	18	34236803	34270200	1.62763	Swamp	nSL
Diandongnan	18	6210633	6233804	2.86289	Swamp	nSL
Diandongnan	18	40949431	40970908	2.74157	Swamp	nSL
Enshi	18	10078479	10100769	3.36597	Swamp	nSL
Gaddi	18	16470168	16479799	2.49896	River	nSL
Haizi	18	370964	379532	2.88355	Swamp	nSL
Jaffrabadi	18	13987172	14390550	2.56743	River	nSL
Jaffrabadi	18	14391104	14651377	2.78729	River	nSL
Laos	18	10077123	10101477	3.30757	Swamp	nSL
Laos	18	60462109	60464853	1.92816	Swamp	nSL
Murrah	18	13842796	14001403	1.88044	River	nSL
Northeast_Bangladesh	18	31105543	31125918	1.59617	Swamp	nSL
Northeast_Bangladesh	18	45419113	45470719	1.5174	Swamp	nSL
Surti	18	6222552	6233871	2.36924	River	nSL
Surti	18	16470450	16474986	2.6234	River	nSL
Teral	18	371681	378129	2.31643	River	nSL
Teral	18	6225385	6233494	2.33436	River	nSL
Teral	18	10084919	10099369	3.33445	River	nSL
Teral	18	16470215	16475720	2.57831	River	nSL
Teral	18	57967293	57969768	1.58536	River	nSL
Wenzhou	18	33090857	33101882	1.56834	Swamp	nSL
West_Nusa_Tenggara	18	40948799	40961650	1.57617	Swamp	nSL
Xinfeng	18	3452998	3465846	1.7856	Swamp	nSL
Xinfeng	18	39151473	39229762	1.7184	Swamp	nSL
Xinfeng	18	51809261	51880656	1.68004	Swamp	nSL
Yanjin	18	6222073	6234381	2.0335	Swamp	nSL
Banni	19	740917	749947	1.83088	River	nSL
Banni	19	26261814	26284346	1.62159	River	nSL
Banni	19	54873538	54930067	1.82119	River	nSL
Banni	19	60147767	60159362	2.20777	River	nSL
Bhadwari	19	11648732	11691146	1.67218	River	nSL
Bhadwari	19	54479227	54519503	1.66106	River	nSL
Bhadwari	19	70821597	70872134	1.78244	River	nSL
Chinese_swamp	19	47444911	47452196	2.53917	Swamp	nSL
Dehong	19	39946837	39952561	2.29487	Swamp	nSL
Diandongnan	19	742739	747179	1.51496	Swamp	nSL
Enshi	19	47445030	47457335	1.97938	Swamp	nSL
Gaddi	19	49252744	49264472	1.89924	River	nSL
Haizi	19	26269818	26277706	1.6132	Swamp	nSL
Jaffrabadi	19	741135	748241	1.78641	River	nSL
Jaffrabadi	19	54009606	54066670	2.7753	River	nSL
Laos	19	47444911	47455802	1.7691	Swamp	nSL
Northeast_Bangladesh	19	35857211	35864835	2.15931	Swamp	nSL
Northeast_Bangladesh	19	64071394	64082939	1.74669	Swamp	nSL
Teral	19	49253456	49260354	1.72397	River	nSL
Xinfeng	19	740042	747627	1.67911	Swamp	nSL
Xinfeng	19	11638047	11688420	1.78242	Swamp	nSL
Xinfeng	19	18867589	18924565	1.85438	Swamp	nSL
Xinfeng	19	21427347	21490806	1.57448	Swamp	nSL
Xinfeng	19	43859562	43902034	1.66981	Swamp	nSL
Banni	2	3240406	3297627	1.53105	River	nSL
Banni	2	15764109	15837649	2.01646	River	nSL
[truncated: 640 more rows]
