# Supplementary material for: A comprehensive water buffalo pangenome reveals extensive structural variation linked to population-specific signatures of selection
Source: Gigascience. 2025 Aug 30;14:giaf099. doi: 10.1093/gigascience/giaf099 (PMC12398277; doi:10.1093/gigascience/giaf099)
Supplement: giaf099_Supplemental_Files [file giaf099_supplemental_files.zip › Table 8_SupplementaryMaterial.xlsx]

## Sheet: Table S6
Impact	Type	Genome_Wide	Selective_Sweep peaks	Genome_Wide Prop	Selective_Sweep peaks Prop	Ratio of proportions	Fishers exact P	Significant and ratio > 1.1
HIGH	indels	36025	1824	0.00584851	0.00873304	1.49321	2.61728e-56	YES
LOW	indels	8443	297	0.00137069	0.00142199	1.03743	0.527936	NO
MODERATE	indels	3650	194	0.000592563	0.000928843	1.5675	9.90159e-09	YES
MODIFIER	indels	6111568	206547	0.992188	0.988916	0.996702	1.84329e-55	NO
HIGH	SVs	1955	120	0.0121488	0.017783	1.46377	0.000100446	YES
LOW	SVs	209	13	0.00129877	0.0019265	1.48332	0.168504	NO
MODERATE	SVs	413	17	0.00256648	0.00251926	0.981604	1	NO
MODIFIER	SVs	158344	6598	0.983986	0.977771	0.993684	0.000151327	NO
HIGH	SNVs	7845	487	0.000273631	0.000488221	1.78423	3.17812e-30	YES
LOW	SNVs	153423	6461	0.00535135	0.00647719	1.21039	1.32271e-48	YES
MODERATE	SNVs	92131	6279	0.0032135	0.00629474	1.95884	0	YES
MODIFIER	SNVs	28416567	984273	0.991162	0.98674	0.995539	0	NO
